# Supplementary material for: 2-Anilino-4-(1,3-benzothia­zol-2-yl)-5-(4-chloro­benzo­yl)thio­phene-3-carbonitrile
Source: Acta Crystallogr Sect E Struct Rep Online. 2012 Jul 25;68(Pt 8):o2529. doi: 10.1107/S1600536812032588 (PMC3414976; doi:10.1107/S1600536812032588)
Supplement: Supplementary file 1 [file e-68-o2529-sup1.cif]

##############################################################################
#                                                                            #
# This CIF contains the data in a paper accepted for publication in          #
# Acta Crystallographica Section E. It conforms to the requirements of       #
# Notes for Authors for Acta Crystallographica Section E, and has been       #
# peer reviewed under the auspices of the IUCr Commission on Journals.       #
#                                                                            #
# Full details of the Crystallographic Information File format               #
# are given in the paper "The Crystallographic Information File (CIF):       #
# a New Standard Archive File for Crystallography" by S. R. Hall, F. H.      #
# Allen and I. D. Brown [Acta Cryst. (1991), A47, 655-685].                  #
#                                                                            #
# The current version of the core CIF dictionary is obtainable from          #
# ftp://ftp.iucr.org/pub/cif_core.dic.                                       #
#                                                                            #
# Software is freely available for graphical display of the structure(s)     #
# in this CIF. For information consult the CIF software page                 #
# http://www.iucr.org/resources/cif/software.                                #
#                                                                            #
# This file may be used for bona fide research purposes within the           #
# scientific community so long as proper attribution is given to the journal # 
# article from which it was obtained.                                        #
#                                                                            #
##############################################################################
data_global
_audit_creation_method     'form.cif (version 2.0)'
_journal_data_validation_number     ?
_journal_date_recd_electronic     2012-07-14
_journal_date_accepted     2012-07-18
_journal_name_full     'Acta Crystallographica, Section E'
_journal_year     2012
_journal_volume     68
_journal_issue      8
_journal_page_first     o2529
_journal_page_last     o2529
_journal_paper_category     QO
_journal_paper_doi     10.1107/S1600536812032588
_journal_coeditor_code     HB6899
_publ_contact_author_name     'Professor Fun, Hoong-Kun'
_publ_contact_author_address
;
X-ray Crystallography Unit
School of Physics
Universiti Sains Malaysia
11800 USM, Penang
Malaysia
;
_publ_contact_author_email     hkfun@usm.my
_publ_contact_author_fax     '604 6579150'
_publ_contact_author_phone     '604 6533652'
_publ_section_title
;
2-Anilino-4-(1,3-benzothiazol-2-yl)-5-(4-chlorobenzoyl)thiophene-3-carbonitrile
;
loop_
    _publ_author_name
    _publ_author_footnote
    _publ_author_address
    'Fun, Hoong-Kun'
;
Thomson Reuters ResearcherID: A-3561-2009.
;
;
X-ray Crystallography Unit
School of Physics
Universiti Sains Malaysia
11800 USM, Penang
Malaysia
;
    'Tze Shyang Chia' ?
;
X-ray Crystallography Unit
School of Physics
Universiti Sains Malaysia
11800 USM, Penang
Malaysia
;
    'Hatem A. Abdel-Aziz' ?
;
Department of Pharmaceutical Chemistry
College of Pharmacy
King Saud University
PO Box 2457
Riyadh 11451
Saudi Arabia
;
data_I
_audit_creation_method     SHELXL97
_chemical_name_systematic
;
2-Anilino-4-(1,3-benzothiazol-2-yl)-5-(4-chlorobenzoyl)thiophene-3-carbonitrile
;
_chemical_name_common     ?
_chemical_formula_moiety     'C25 H14 Cl N3 O S2'
_chemical_formula_sum     'C25 H14 Cl N3 O S2'
_chemical_formula_iupac     'C25 H14 Cl N3 O S2'
_chemical_formula_weight     471.96
_chemical_melting_point     ?
_symmetry_cell_setting     triclinic
_symmetry_space_group_name_H-M     'P -1'
_symmetry_space_group_name_Hall     '-P 1'
loop_
    _symmetry_equiv_pos_as_xyz
    'x, y, z'
    '-x, -y, -z'
_cell_length_a     6.9469(2)
_cell_length_b     7.6722(3)
_cell_length_c     20.9874(7)
_cell_angle_alpha     91.5190(10)
_cell_angle_beta     97.5770(10)
_cell_angle_gamma     107.7910(10)
_cell_volume     1053.15(6)
_cell_formula_units_Z     2
_cell_measurement_reflns_used     9847
_cell_measurement_theta_min     2.94
_cell_measurement_theta_max     32.60
_cell_measurement_temperature     100.0(10)
_exptl_crystal_description     block
_exptl_crystal_colour     colourless
_exptl_crystal_size_max     0.31
_exptl_crystal_size_mid     0.27
_exptl_crystal_size_min     0.19
_exptl_crystal_density_diffrn     1.488
_exptl_crystal_density_meas     ?
_exptl_crystal_density_method     'not measured'
_exptl_crystal_F_000     484
_exptl_absorpt_coefficient_mu     0.404
_exptl_absorpt_correction_type     multi-scan
_exptl_absorpt_process_details     '(SADABS; Bruker, 2009)'
_exptl_absorpt_correction_T_min     0.8835
_exptl_absorpt_correction_T_max     0.9286
_exptl_special_details
;
The crystal was placed in the cold stream of an Oxford Cryosystems Cobra
open-flow nitrogen cryostat (Cosier & Glazer, 1986) operating at 100.0(1) K.
;
_diffrn_ambient_temperature     100
_diffrn_radiation_type     MoK\a
_diffrn_radiation_wavelength     0.71073
_diffrn_radiation_source     'fine-focus sealed tube'
_diffrn_radiation_monochromator     graphite
_diffrn_measurement_device_type     'Bruker APEX DUO CCD'
_diffrn_measurement_method     '\f and \w'
_diffrn_detector_area_resol_mean     ?
_diffrn_reflns_number     27413
_diffrn_reflns_av_R_equivalents     0.0199
_diffrn_reflns_av_sigmaI/netI     0.0193
_diffrn_reflns_theta_min     1.96
_diffrn_reflns_theta_max     32.63
_diffrn_reflns_theta_full     32.63
_diffrn_measured_fraction_theta_max     0.990
_diffrn_measured_fraction_theta_full     0.990
_diffrn_reflns_limit_h_min     -10
_diffrn_reflns_limit_h_max     10
_diffrn_reflns_limit_k_min     -11
_diffrn_reflns_limit_k_max     10
_diffrn_reflns_limit_l_min     -30
_diffrn_reflns_limit_l_max     31
_diffrn_standards_number     0
_diffrn_standards_interval_count     .
_diffrn_standards_interval_time     .
_diffrn_standards_decay_%     ?
_refine_special_details
;
Refinement of <i>F</i>^2^ against ALL reflections. The weighted <i>R</i>-factor
<i>wR</i> and goodness of fit <i>S</i> are based on <i>F</i>^2^, conventional
<i>R</i>-factors <i>R</i> are based on <i>F</i>, with <i>F</i> set to zero for
negative <i>F</i>^2^. The threshold expression of <i>F</i>^2^ >
\s(<i>F</i>^2^) is used only for calculating <i>R</i>-factors(gt) <i>etc</i>.
and is not relevant to the choice of reflections for refinement.
<i>R</i>-factors based on <i>F</i>^2^ are statistically about twice as large
as those based on <i>F</i>, and <i>R</i>-factors based on ALL data will be
even larger.
;
_reflns_number_total     7637
_reflns_number_gt     6820
_reflns_threshold_expression     I>2\s(I)
_refine_ls_structure_factor_coef     Fsqd
_refine_ls_matrix_type     full
_refine_ls_R_factor_all     0.0342
_refine_ls_R_factor_gt     0.0292
_refine_ls_wR_factor_gt     0.0794
_refine_ls_wR_factor_ref     0.0832
_refine_ls_goodness_of_fit_ref     1.043
_refine_ls_restrained_S_all     1.043
_refine_ls_number_reflns     7637
_refine_ls_number_parameters     293
_refine_ls_number_restraints     0
_refine_ls_hydrogen_treatment     mixed
_refine_ls_weighting_scheme     calc
_refine_ls_weighting_details
       'calc w = 1/[\s^2^(Fo^2^)+(0.0429P)^2^+0.3666P] where P=(Fo^2^+2Fc^2^)/3'
_atom_sites_solution_hydrogens     geom
_atom_sites_solution_primary     direct
_atom_sites_solution_secondary     difmap
_refine_ls_shift/su_max     0.001
_refine_ls_shift/su_mean     0.000
_refine_diff_density_max     0.476
_refine_diff_density_min     -0.201
_refine_ls_extinction_method     none
_refine_ls_extinction_coef     ?
loop_
    _atom_type_symbol
    _atom_type_description
    _atom_type_scat_dispersion_real
    _atom_type_scat_dispersion_imag
    _atom_type_scat_source
    'C' 'C' 0.0033 0.0016
                         'International Tables Vol C Tables 4.2.6.8 and 6.1.1.4'
    'H' 'H' 0.0000 0.0000
                         'International Tables Vol C Tables 4.2.6.8 and 6.1.1.4'
    'N' 'N' 0.0061 0.0033
                         'International Tables Vol C Tables 4.2.6.8 and 6.1.1.4'
    'O' 'O' 0.0106 0.0060
                         'International Tables Vol C Tables 4.2.6.8 and 6.1.1.4'
    'S' 'S' 0.1246 0.1234
                         'International Tables Vol C Tables 4.2.6.8 and 6.1.1.4'
    'Cl' 'Cl' 0.1484 0.1585
                         'International Tables Vol C Tables 4.2.6.8 and 6.1.1.4'
_computing_data_collection     'APEX2 (Bruker, 2009)'
_computing_cell_refinement     'SAINT (Bruker, 2009)'
_computing_data_reduction     'SAINT (Bruker, 2009)'
_computing_structure_solution     'SHELXTL (Sheldrick, 2008)'
_computing_structure_refinement     'SHELXTL (Sheldrick, 2008)'
_computing_molecular_graphics     'SHELXTL (Sheldrick, 2008)'
_computing_publication_material
;
SHELXTL (Sheldrick, 2008) and PLATON (Spek, 2009)
;
loop_
    _atom_site_type_symbol
    _atom_site_label
    _atom_site_fract_x
    _atom_site_fract_y
    _atom_site_fract_z
    _atom_site_U_iso_or_equiv
    _atom_site_adp_type
    _atom_site_calc_flag
    _atom_site_refinement_flags
    _atom_site_occupancy
    _atom_site_symmetry_multiplicity
    _atom_site_disorder_assembly
    _atom_site_disorder_group
    Cl Cl1 0.67827(5) 0.27031(5) 0.480308(13) 0.03159(7) Uani d . 1 1 . .
    S S1 0.70001(3) 0.52966(3) 0.221308(11) 0.01676(5) Uani d . 1 1 . .
    S S2 -0.06551(3) 0.19907(3) 0.123999(10) 0.01383(5) Uani d . 1 1 . .
    O O1 -0.14999(11) 0.16428(11) 0.25836(4) 0.02145(15) Uani d . 1 1 . .
    N N1 0.43041(12) 0.61590(11) 0.27982(4) 0.01415(13) Uani d . 1 1 . .
    N N2 0.56707(13) 0.64723(13) 0.05915(4) 0.01993(16) Uani d . 1 1 . .
    N N3 0.07913(11) 0.30630(11) 0.01040(4) 0.01366(13) Uani d . 1 1 . .
    C C1 0.61873(14) 0.69007(13) 0.31835(4) 0.01479(15) Uani d . 1 1 . .
    C C2 0.64997(16) 0.78959(14) 0.37781(5) 0.01997(18) Uani d . 1 1 . .
    H H2A 0.5390 0.8118 0.3949 0.024 Uiso calc R 1 1 . .
    C C3 0.84704(17) 0.85469(15) 0.41095(5) 0.0243(2) Uani d . 1 1 . .
    H H3A 0.8711 0.9229 0.4512 0.029 Uiso calc R 1 1 . .
    C C4 1.01158(16) 0.82196(16) 0.38628(5) 0.0242(2) Uani d . 1 1 . .
    H H4A 1.1449 0.8690 0.4101 0.029 Uiso calc R 1 1 . .
    C C5 0.98442(15) 0.72275(15) 0.32796(5) 0.02089(18) Uani d . 1 1 . .
    H H5A 1.0961 0.7000 0.3115 0.025 Uiso calc R 1 1 . .
    C C6 0.78522(14) 0.65718(13) 0.29421(4) 0.01608(16) Uani d . 1 1 . .
    C C7 0.45180(13) 0.52813(12) 0.22864(4) 0.01309(14) Uani d . 1 1 . .
    C C8 0.28097(13) 0.41925(12) 0.18064(4) 0.01252(14) Uani d . 1 1 . .
    C C9 0.28442(13) 0.42981(12) 0.11329(4) 0.01245(14) Uani d . 1 1 . .
    C C10 0.10676(13) 0.31548(12) 0.07552(4) 0.01227(14) Uani d . 1 1 . .
    C C11 0.10148(13) 0.29707(13) 0.19427(4) 0.01379(15) Uani d . 1 1 . .
    C C12 0.03336(14) 0.23023(13) 0.25535(4) 0.01508(15) Uani d . 1 1 . .
    C C13 0.19182(14) 0.23782(13) 0.31168(4) 0.01467(15) Uani d . 1 1 . .
    C C14 0.16736(15) 0.29368(14) 0.37321(4) 0.01761(16) Uani d . 1 1 . .
    H H14A 0.0484 0.3248 0.3793 0.021 Uiso calc R 1 1 . .
    C C15 0.31665(16) 0.30384(15) 0.42550(5) 0.02027(18) Uani d . 1 1 . .
    H H15A 0.3021 0.3438 0.4673 0.024 Uiso calc R 1 1 . .
    C C16 0.48753(15) 0.25455(15) 0.41560(5) 0.01946(17) Uani d . 1 1 . .
    C C17 0.51304(15) 0.19385(14) 0.35523(5) 0.01772(16) Uani d . 1 1 . .
    H H17A 0.6296 0.1583 0.3496 0.021 Uiso calc R 1 1 . .
    C C18 0.36368(14) 0.18651(13) 0.30334(4) 0.01565(16) Uani d . 1 1 . .
    H H18A 0.3786 0.1461 0.2616 0.019 Uiso calc R 1 1 . .
    C C19 -0.08240(13) 0.19674(12) -0.03545(4) 0.01251(14) Uani d . 1 1 . .
    C C20 -0.07628(14) 0.24323(13) -0.09960(4) 0.01489(15) Uani d . 1 1 . .
    H H20A 0.0331 0.3427 -0.1098 0.018 Uiso calc R 1 1 . .
    C C21 -0.22951(14) 0.14427(14) -0.14810(4) 0.01668(16) Uani d . 1 1 . .
    H H21A -0.2250 0.1767 -0.1914 0.020 Uiso calc R 1 1 . .
    C C22 -0.39039(14) -0.00277(14) -0.13365(4) 0.01648(16) Uani d . 1 1 . .
    H H22A -0.4972 -0.0688 -0.1666 0.020 Uiso calc R 1 1 . .
    C C23 -0.39207(13) -0.05112(13) -0.07028(4) 0.01541(15) Uani d . 1 1 . .
    H H23A -0.4994 -0.1529 -0.0604 0.018 Uiso calc R 1 1 . .
    C C24 -0.23932(13) 0.04676(13) -0.02097(4) 0.01373(15) Uani d . 1 1 . .
    H H24A -0.2421 0.0117 0.0221 0.016 Uiso calc R 1 1 . .
    C C25 0.44274(13) 0.55158(13) 0.08486(4) 0.01426(15) Uani d . 1 1 . .
    H H1N3 0.190(2) 0.358(2) -0.0051(7) 0.026(4) Uiso d . 1 1 . .
loop_
    _atom_site_aniso_label
    _atom_site_aniso_U_11
    _atom_site_aniso_U_22
    _atom_site_aniso_U_33
    _atom_site_aniso_U_12
    _atom_site_aniso_U_13
    _atom_site_aniso_U_23
    Cl1 0.03233(14) 0.04596(18) 0.01750(11) 0.01807(12) -0.00611(9) -0.00167(10)
    S1 0.01263(9) 0.02322(12) 0.01481(10) 0.00628(8) 0.00207(7) -0.00076(8)
    S2 0.01115(9) 0.01691(10) 0.01187(9) 0.00199(7) 0.00189(7) 0.00100(7)
    O1 0.0153(3) 0.0294(4) 0.0191(3) 0.0047(3) 0.0057(2) 0.0047(3)
    N1 0.0140(3) 0.0143(3) 0.0133(3) 0.0035(3) 0.0015(2) 0.0005(3)
    N2 0.0184(4) 0.0218(4) 0.0171(4) 0.0019(3) 0.0045(3) 0.0006(3)
    N3 0.0124(3) 0.0159(3) 0.0111(3) 0.0022(3) 0.0018(2) 0.0010(2)
    C1 0.0157(4) 0.0142(4) 0.0129(3) 0.0029(3) 0.0007(3) 0.0008(3)
    C2 0.0236(4) 0.0189(4) 0.0148(4) 0.0040(3) 0.0007(3) -0.0020(3)
    C3 0.0286(5) 0.0213(5) 0.0166(4) 0.0014(4) -0.0036(4) -0.0019(3)
    C4 0.0203(4) 0.0236(5) 0.0212(4) -0.0007(4) -0.0063(3) 0.0037(4)
    C5 0.0142(4) 0.0236(5) 0.0216(4) 0.0023(3) -0.0012(3) 0.0052(4)
    C6 0.0145(4) 0.0175(4) 0.0145(4) 0.0032(3) 0.0003(3) 0.0023(3)
    C7 0.0115(3) 0.0148(4) 0.0127(3) 0.0037(3) 0.0018(3) 0.0011(3)
    C8 0.0119(3) 0.0135(4) 0.0121(3) 0.0040(3) 0.0018(3) 0.0001(3)
    C9 0.0121(3) 0.0132(4) 0.0118(3) 0.0034(3) 0.0021(3) 0.0003(3)
    C10 0.0119(3) 0.0132(4) 0.0121(3) 0.0043(3) 0.0022(3) 0.0013(3)
    C11 0.0126(3) 0.0165(4) 0.0116(3) 0.0037(3) 0.0019(3) 0.0010(3)
    C12 0.0161(4) 0.0168(4) 0.0128(3) 0.0051(3) 0.0038(3) 0.0014(3)
    C13 0.0167(4) 0.0157(4) 0.0117(3) 0.0044(3) 0.0035(3) 0.0021(3)
    C14 0.0201(4) 0.0205(4) 0.0139(4) 0.0075(3) 0.0056(3) 0.0017(3)
    C15 0.0257(4) 0.0237(5) 0.0122(4) 0.0085(4) 0.0036(3) 0.0001(3)
    C16 0.0219(4) 0.0226(5) 0.0132(4) 0.0072(4) -0.0004(3) 0.0018(3)
    C17 0.0189(4) 0.0199(4) 0.0156(4) 0.0074(3) 0.0029(3) 0.0028(3)
    C18 0.0180(4) 0.0171(4) 0.0126(3) 0.0059(3) 0.0037(3) 0.0019(3)
    C19 0.0119(3) 0.0140(4) 0.0120(3) 0.0051(3) 0.0009(3) 0.0000(3)
    C20 0.0162(4) 0.0162(4) 0.0127(3) 0.0057(3) 0.0020(3) 0.0016(3)
    C21 0.0185(4) 0.0200(4) 0.0123(3) 0.0078(3) 0.0006(3) 0.0002(3)
    C22 0.0144(4) 0.0200(4) 0.0148(4) 0.0066(3) -0.0005(3) -0.0037(3)
    C23 0.0126(3) 0.0167(4) 0.0167(4) 0.0048(3) 0.0018(3) -0.0021(3)
    C24 0.0128(3) 0.0153(4) 0.0135(3) 0.0048(3) 0.0025(3) 0.0004(3)
    C25 0.0144(3) 0.0155(4) 0.0122(3) 0.0042(3) 0.0012(3) -0.0013(3)
_geom_special_details
;
All e.s.d.'s (except the e.s.d. in the dihedral angle between two l.s. planes)
are estimated using the full covariance matrix. The cell e.s.d.'s are taken
into account individually in the estimation of e.s.d.'s in distances, angles
and torsion angles; correlations between e.s.d.'s in cell parameters are only
used when they are defined by crystal symmetry. An approximate (isotropic)
treatment of cell e.s.d.'s is used for estimating e.s.d.'s involving l.s.
planes.
;
loop_
    _geom_bond_atom_site_label_1
    _geom_bond_atom_site_label_2
    _geom_bond_site_symmetry_2
    _geom_bond_distance
    _geom_bond_publ_flag
    Cl1 C16 . 1.7418(10) ?
    S1 C6 . 1.7252(10) ?
    S1 C7 . 1.7477(9) ?
    S2 C10 . 1.7266(9) ?
    S2 C11 . 1.7444(9) ?
    O1 C12 . 1.2294(11) ?
    N1 C7 . 1.3016(11) ?
    N1 C1 . 1.3896(11) ?
    N2 C25 . 1.1543(12) ?
    N3 C10 . 1.3517(11) ?
    N3 C19 . 1.4098(11) ?
    N3 H1N3 . 0.864(16) ?
    C1 C2 . 1.4016(13) ?
    C1 C6 . 1.4086(13) ?
    C2 C3 . 1.3856(14) ?
    C2 H2A . 0.9500 ?
    C3 C4 . 1.4008(17) ?
    C3 H3A . 0.9500 ?
    C4 C5 . 1.3839(16) ?
    C4 H4A . 0.9500 ?
    C5 C6 . 1.4025(13) ?
    C5 H5A . 0.9500 ?
    C7 C8 . 1.4681(12) ?
    C8 C11 . 1.3817(12) ?
    C8 C9 . 1.4209(12) ?
    C9 C10 . 1.4017(12) ?
    C9 C25 . 1.4188(12) ?
    C11 C12 . 1.4754(12) ?
    C12 C13 . 1.4923(12) ?
    C13 C18 . 1.3963(13) ?
    C13 C14 . 1.3975(12) ?
    C14 C15 . 1.3900(14) ?
    C14 H14A . 0.9500 ?
    C15 C16 . 1.3895(14) ?
    C15 H15A . 0.9500 ?
    C16 C17 . 1.3899(13) ?
    C17 C18 . 1.3889(13) ?
    C17 H17A . 0.9500 ?
    C18 H18A . 0.9500 ?
    C19 C24 . 1.3943(12) ?
    C19 C20 . 1.4046(12) ?
    C20 C21 . 1.3876(12) ?
    C20 H20A . 0.9500 ?
    C21 C22 . 1.3967(14) ?
    C21 H21A . 0.9500 ?
    C22 C23 . 1.3908(13) ?
    C22 H22A . 0.9500 ?
    C23 C24 . 1.3940(12) ?
    C23 H23A . 0.9500 ?
    C24 H24A . 0.9500 ?
loop_
    _geom_angle_atom_site_label_1
    _geom_angle_atom_site_label_2
    _geom_angle_atom_site_label_3
    _geom_angle_site_symmetry_1
    _geom_angle_site_symmetry_3
    _geom_angle
    _geom_angle_publ_flag
    C6 S1 C7 . . 88.99(4) ?
    C10 S2 C11 . . 92.36(4) ?
    C7 N1 C1 . . 109.85(8) ?
    C10 N3 C19 . . 131.28(8) ?
    C10 N3 H1N3 . . 112.8(10) ?
    C19 N3 H1N3 . . 114.3(10) ?
    N1 C1 C2 . . 124.79(9) ?
    N1 C1 C6 . . 115.30(8) ?
    C2 C1 C6 . . 119.91(9) ?
    C3 C2 C1 . . 118.21(10) ?
    C3 C2 H2A . . 120.9 ?
    C1 C2 H2A . . 120.9 ?
    C2 C3 C4 . . 121.36(10) ?
    C2 C3 H3A . . 119.3 ?
    C4 C3 H3A . . 119.3 ?
    C5 C4 C3 . . 121.52(9) ?
    C5 C4 H4A . . 119.2 ?
    C3 C4 H4A . . 119.2 ?
    C4 C5 C6 . . 117.25(10) ?
    C4 C5 H5A . . 121.4 ?
    C6 C5 H5A . . 121.4 ?
    C5 C6 C1 . . 121.74(9) ?
    C5 C6 S1 . . 128.84(8) ?
    C1 C6 S1 . . 109.42(7) ?
    N1 C7 C8 . . 124.12(8) ?
    N1 C7 S1 . . 116.43(7) ?
    C8 C7 S1 . . 119.28(6) ?
    C11 C8 C9 . . 112.19(8) ?
    C11 C8 C7 . . 125.47(8) ?
    C9 C8 C7 . . 122.34(8) ?
    C10 C9 C25 . . 121.30(8) ?
    C10 C9 C8 . . 113.63(8) ?
    C25 C9 C8 . . 124.94(8) ?
    N3 C10 C9 . . 122.87(8) ?
    N3 C10 S2 . . 126.75(7) ?
    C9 C10 S2 . . 110.35(6) ?
    C8 C11 C12 . . 132.25(8) ?
    C8 C11 S2 . . 111.44(6) ?
    C12 C11 S2 . . 116.21(6) ?
    O1 C12 C11 . . 120.03(8) ?
    O1 C12 C13 . . 121.52(8) ?
    C11 C12 C13 . . 118.41(8) ?
    C18 C13 C14 . . 119.68(8) ?
    C18 C13 C12 . . 120.18(8) ?
    C14 C13 C12 . . 120.13(8) ?
    C15 C14 C13 . . 120.15(9) ?
    C15 C14 H14A . . 119.9 ?
    C13 C14 H14A . . 119.9 ?
    C16 C15 C14 . . 118.89(9) ?
    C16 C15 H15A . . 120.6 ?
    C14 C15 H15A . . 120.6 ?
    C15 C16 C17 . . 122.13(9) ?
    C15 C16 Cl1 . . 119.51(7) ?
    C17 C16 Cl1 . . 118.35(8) ?
    C18 C17 C16 . . 118.27(9) ?
    C18 C17 H17A . . 120.9 ?
    C16 C17 H17A . . 120.9 ?
    C17 C18 C13 . . 120.84(8) ?
    C17 C18 H18A . . 119.6 ?
    C13 C18 H18A . . 119.6 ?
    C24 C19 C20 . . 119.73(8) ?
    C24 C19 N3 . . 124.30(8) ?
    C20 C19 N3 . . 115.94(8) ?
    C21 C20 C19 . . 120.18(8) ?
    C21 C20 H20A . . 119.9 ?
    C19 C20 H20A . . 119.9 ?
    C20 C21 C22 . . 120.36(8) ?
    C20 C21 H21A . . 119.8 ?
    C22 C21 H21A . . 119.8 ?
    C23 C22 C21 . . 119.06(8) ?
    C23 C22 H22A . . 120.5 ?
    C21 C22 H22A . . 120.5 ?
    C22 C23 C24 . . 121.31(9) ?
    C22 C23 H23A . . 119.3 ?
    C24 C23 H23A . . 119.3 ?
    C23 C24 C19 . . 119.31(8) ?
    C23 C24 H24A . . 120.3 ?
    C19 C24 H24A . . 120.3 ?
    N2 C25 C9 . . 177.03(10) ?
loop_
    _geom_torsion_atom_site_label_1
    _geom_torsion_atom_site_label_2
    _geom_torsion_atom_site_label_3
    _geom_torsion_atom_site_label_4
    _geom_torsion_site_symmetry_1
    _geom_torsion_site_symmetry_2
    _geom_torsion_site_symmetry_3
    _geom_torsion_site_symmetry_4
    _geom_torsion
    _geom_torsion_publ_flag
    C7 N1 C1 C2 . . . . -178.49(9) ?
    C7 N1 C1 C6 . . . . 0.68(11) ?
    N1 C1 C2 C3 . . . . 179.78(9) ?
    C6 C1 C2 C3 . . . . 0.65(15) ?
    C1 C2 C3 C4 . . . . -0.30(16) ?
    C2 C3 C4 C5 . . . . -0.25(17) ?
    C3 C4 C5 C6 . . . . 0.44(16) ?
    C4 C5 C6 C1 . . . . -0.08(15) ?
    C4 C5 C6 S1 . . . . -179.66(8) ?
    N1 C1 C6 C5 . . . . -179.68(9) ?
    C2 C1 C6 C5 . . . . -0.46(14) ?
    N1 C1 C6 S1 . . . . -0.03(10) ?
    C2 C1 C6 S1 . . . . 179.18(8) ?
    C7 S1 C6 C5 . . . . 179.18(10) ?
    C7 S1 C6 C1 . . . . -0.44(7) ?
    C1 N1 C7 C8 . . . . 174.18(8) ?
    C1 N1 C7 S1 . . . . -1.05(10) ?
    C6 S1 C7 N1 . . . . 0.90(8) ?
    C6 S1 C7 C8 . . . . -174.57(7) ?
    N1 C7 C8 C11 . . . . -44.54(14) ?
    S1 C7 C8 C11 . . . . 130.56(8) ?
    N1 C7 C8 C9 . . . . 135.44(10) ?
    S1 C7 C8 C9 . . . . -49.46(11) ?
    C11 C8 C9 C10 . . . . 0.11(11) ?
    C7 C8 C9 C10 . . . . -179.88(8) ?
    C11 C8 C9 C25 . . . . 175.87(9) ?
    C7 C8 C9 C25 . . . . -4.11(14) ?
    C19 N3 C10 C9 . . . . 177.25(9) ?
    C19 N3 C10 S2 . . . . -4.70(14) ?
    C25 C9 C10 N3 . . . . 3.59(14) ?
    C8 C9 C10 N3 . . . . 179.53(8) ?
    C25 C9 C10 S2 . . . . -174.74(7) ?
    C8 C9 C10 S2 . . . . 1.20(10) ?
    C11 S2 C10 N3 . . . . -179.90(8) ?
    C11 S2 C10 C9 . . . . -1.66(7) ?
    C9 C8 C11 C12 . . . . 175.01(9) ?
    C7 C8 C11 C12 . . . . -5.01(16) ?
    C9 C8 C11 S2 . . . . -1.36(10) ?
    C7 C8 C11 S2 . . . . 178.62(7) ?
    C10 S2 C11 C8 . . . . 1.75(7) ?
    C10 S2 C11 C12 . . . . -175.25(7) ?
    C8 C11 C12 O1 . . . . 158.84(10) ?
    S2 C11 C12 O1 . . . . -24.93(12) ?
    C8 C11 C12 C13 . . . . -23.68(15) ?
    S2 C11 C12 C13 . . . . 152.55(7) ?
    O1 C12 C13 C18 . . . . 134.78(10) ?
    C11 C12 C13 C18 . . . . -42.66(13) ?
    O1 C12 C13 C14 . . . . -44.25(14) ?
    C11 C12 C13 C14 . . . . 138.31(9) ?
    C18 C13 C14 C15 . . . . 2.09(15) ?
    C12 C13 C14 C15 . . . . -178.87(9) ?
    C13 C14 C15 C16 . . . . -1.14(15) ?
    C14 C15 C16 C17 . . . . -0.60(16) ?
    C14 C15 C16 Cl1 . . . . 178.87(8) ?
    C15 C16 C17 C18 . . . . 1.34(16) ?
    Cl1 C16 C17 C18 . . . . -178.14(8) ?
    C16 C17 C18 C13 . . . . -0.35(14) ?
    C14 C13 C18 C17 . . . . -1.34(14) ?
    C12 C13 C18 C17 . . . . 179.63(9) ?
    C10 N3 C19 C24 . . . . -11.48(15) ?
    C10 N3 C19 C20 . . . . 170.28(9) ?
    C24 C19 C20 C21 . . . . 2.20(13) ?
    N3 C19 C20 C21 . . . . -179.48(8) ?
    C19 C20 C21 C22 . . . . -0.31(14) ?
    C20 C21 C22 C23 . . . . -1.52(14) ?
    C21 C22 C23 C24 . . . . 1.51(14) ?
    C22 C23 C24 C19 . . . . 0.36(13) ?
    C20 C19 C24 C23 . . . . -2.20(13) ?
    N3 C19 C24 C23 . . . . 179.61(8) ?
loop_
    _geom_hbond_atom_site_label_D
    _geom_hbond_atom_site_label_H
    _geom_hbond_atom_site_label_A
    _geom_hbond_site_symmetry_A
    _geom_hbond_distance_DH
    _geom_hbond_distance_HA
    _geom_hbond_distance_DA
    _geom_hbond_angle_DHA
    _geom_hbond_publ_flag
    N3 H1N3 N2 2_665 0.862(15) 2.163(15) 2.9558(12) 152.7(13) yes
    C17 H17A O1 1_655 0.95 2.60 3.3496(14) 136 yes
    C24 H24A S2 . 0.95 2.49 3.1719(9) 128 yes
_iucr_refine_instructions_details
;
TITL mo_h60_0m in P-1  (100K)
CELL 0.71073   6.9469   7.6722  20.9874  91.519  97.577 107.791
ZERR    2.00   0.0002   0.0003   0.0007   0.001   0.001   0.001
LATT  1
SFAC C H N O S CL
UNIT 50 28 6 2 4 2
TEMP -173.000
SIZE 0.186 0.27 0.314
L.S. 10
BOND $H
FMAP 2 1 60
PLAN 20
OMIT 0 0 1
OMIT 0 -2 6
OMIT 2 1 0
OMIT -1 3 2
ACTA
CONF
WGHT      0.0429      0.3666
FVAR       0.70174
CL1   6    0.678268    0.270308    0.480308    11.00000    0.03234    0.04596 =
         0.01750   -0.00167   -0.00611    0.01807
S1    5    0.700008    0.529659    0.221308    11.00000    0.01263    0.02322 =
         0.01481   -0.00076    0.00207    0.00628
S2    5   -0.065511    0.199065    0.123999    11.00000    0.01115    0.01691 =
         0.01187    0.00100    0.00189    0.00199
O1    4   -0.149990    0.164278    0.258356    11.00000    0.01533    0.02943 =
         0.01907    0.00470    0.00566    0.00468
N1    3    0.430413    0.615904    0.279816    11.00000    0.01401    0.01428 =
         0.01333    0.00052    0.00148    0.00347
N2    3    0.567074    0.647226    0.059147    11.00000    0.01836    0.02182 =
         0.01715    0.00065    0.00449    0.00195
N3    3    0.079131    0.306301    0.010399    11.00000    0.01241    0.01594 =
         0.01114    0.00103    0.00177    0.00220
C1    1    0.618729    0.690069    0.318351    11.00000    0.01571    0.01416 =
         0.01290    0.00085    0.00067    0.00291
C2    1    0.649970    0.789593    0.377814    11.00000    0.02359    0.01891 =
         0.01484   -0.00199    0.00069    0.00403
AFIX  43
H2A   2    0.539018    0.811825    0.394939    11.00000   -1.20000
AFIX   0
C3    1    0.847039    0.854689    0.410952    11.00000    0.02855    0.02133 =
         0.01656   -0.00186   -0.00355    0.00139
AFIX  43
H3A   2    0.871056    0.922923    0.451232    11.00000   -1.20000
AFIX   0
C4    1    1.011583    0.821960    0.386284    11.00000    0.02029    0.02355 =
         0.02118    0.00365   -0.00632   -0.00068
AFIX  43
H4A   2    1.144897    0.868951    0.410142    11.00000   -1.20000
AFIX   0
C5    1    0.984416    0.722753    0.327960    11.00000    0.01415    0.02362 =
         0.02156    0.00518   -0.00123    0.00230
AFIX  43
H5A   2    1.096091    0.700008    0.311466    11.00000   -1.20000
AFIX   0
C6    1    0.785220    0.657175    0.294208    11.00000    0.01454    0.01748 =
         0.01450    0.00232    0.00029    0.00317
C7    1    0.451804    0.528131    0.228638    11.00000    0.01146    0.01484 =
         0.01270    0.00111    0.00185    0.00365
C8    1    0.280971    0.419246    0.180643    11.00000    0.01192    0.01349 =
         0.01214    0.00013    0.00184    0.00398
C9    1    0.284424    0.429809    0.113292    11.00000    0.01210    0.01317 =
         0.01177    0.00028    0.00214    0.00335
C10   1    0.106759    0.315484    0.075519    11.00000    0.01194    0.01321 =
         0.01211    0.00128    0.00221    0.00435
C11   1    0.101482    0.297067    0.194267    11.00000    0.01264    0.01649 =
         0.01165    0.00097    0.00187    0.00366
C12   1    0.033355    0.230230    0.255349    11.00000    0.01610    0.01679 =
         0.01282    0.00140    0.00380    0.00510
C13   1    0.191824    0.237819    0.311681    11.00000    0.01666    0.01569 =
         0.01166    0.00209    0.00352    0.00436
C14   1    0.167360    0.293677    0.373206    11.00000    0.02012    0.02049 =
         0.01391    0.00172    0.00564    0.00748
AFIX  43
H14A  2    0.048437    0.324770    0.379303    11.00000   -1.20000
AFIX   0
C15   1    0.316652    0.303842    0.425504    11.00000    0.02568    0.02366 =
         0.01220    0.00011    0.00357    0.00851
AFIX  43
H15A  2    0.302096    0.343822    0.467317    11.00000   -1.20000
AFIX   0
C16   1    0.487526    0.254549    0.415597    11.00000    0.02189    0.02262 =
         0.01322    0.00177   -0.00039    0.00716
C17   1    0.513039    0.193848    0.355230    11.00000    0.01886    0.01986 =
         0.01558    0.00283    0.00287    0.00742
AFIX  43
H17A  2    0.629609    0.158302    0.349611    11.00000   -1.20000
AFIX   0
C18   1    0.363679    0.186510    0.303335    11.00000    0.01795    0.01714 =
         0.01262    0.00195    0.00374    0.00590
AFIX  43
H18A  2    0.378632    0.146066    0.261629    11.00000   -1.20000
AFIX   0
C19   1   -0.082400    0.196737   -0.035447    11.00000    0.01189    0.01402 =
         0.01201   -0.00004    0.00092    0.00506
C20   1   -0.076281    0.243231   -0.099595    11.00000    0.01625    0.01615 =
         0.01274    0.00157    0.00200    0.00575
AFIX  43
H20A  2    0.033059    0.342697   -0.109798    11.00000   -1.20000
AFIX   0
C21   1   -0.229508    0.144271   -0.148103    11.00000    0.01850    0.02001 =
         0.01227    0.00018    0.00064    0.00784
AFIX  43
H21A  2   -0.224962    0.176701   -0.191378    11.00000   -1.20000
AFIX   0
C22   1   -0.390393   -0.002766   -0.133651    11.00000    0.01442    0.02002 =
         0.01480   -0.00375   -0.00047    0.00655
AFIX  43
H22A  2   -0.497162   -0.068805   -0.166639    11.00000   -1.20000
AFIX   0
C23   1   -0.392065   -0.051124   -0.070278    11.00000    0.01261    0.01673 =
         0.01673   -0.00210    0.00184    0.00476
AFIX  43
H23A  2   -0.499443   -0.152893   -0.060400    11.00000   -1.20000
AFIX   0
C24   1   -0.239322    0.046760   -0.020968    11.00000    0.01281    0.01525 =
         0.01353    0.00041    0.00247    0.00479
AFIX  43
H24A  2   -0.242115    0.011650    0.022054    11.00000   -1.20000
AFIX   0
C25   1    0.442742    0.551582    0.084863    11.00000    0.01442    0.01553 =
         0.01218   -0.00135    0.00119    0.00423
H1N3  2    0.190343    0.358380   -0.005104    11.00000    0.02600
HKLF 4
REM  mo_h60_0m in P-1  (100K)
REM R1 =  0.0292 for   6820 Fo > 4sig(Fo)  and  0.0342 for all   7637 data
REM    293 parameters refined using      0 restraints
END
WGHT      0.0429      0.3666
REM Highest difference peak  0.476,  deepest hole -0.201,  1-sigma level  0.057
Q1    1   0.4971  0.2290  0.3828  11.00000  0.05    0.48
Q2    1   0.0939  0.2971  0.0417  11.00000  0.05    0.47
Q3    1   0.2047  0.3787  0.0958  11.00000  0.05    0.47
Q4    1   0.1770  0.2637  0.3402  11.00000  0.05    0.47
Q5    1   0.2439  0.3023  0.4002  11.00000  0.05    0.46
Q6    1   0.3711  0.4813  0.2025  11.00000  0.05    0.46
Q7    1  -0.1539  0.1980 -0.1211  11.00000  0.05    0.45
Q8    1  -0.3854 -0.0303 -0.1000  11.00000  0.05    0.45
Q9    1   0.7003  0.6796  0.3036  11.00000  0.05    0.45
Q10   1   0.1136  0.2361  0.2827  11.00000  0.05    0.44
Q11   1   0.0636  0.2667  0.2221  11.00000  0.05    0.43
Q12   1  -0.3108 -0.0029 -0.0435  11.00000  0.05    0.43
Q13   1   0.1861  0.3541  0.1867  11.00000  0.05    0.43
Q14   1  -0.0800  0.2316 -0.0646  11.00000  0.05    0.42
Q15   1  -0.3081  0.0640 -0.1404  11.00000  0.05    0.42
Q16   1   0.9858  0.7635  0.3604  11.00000  0.05    0.42
Q17   1   0.4007  0.2721  0.4192  11.00000  0.05    0.42
Q18   1   0.2846  0.4318  0.1433  11.00000  0.05    0.42
Q19   1  -0.1555  0.1289 -0.0263  11.00000  0.05    0.41
Q20   1   0.6198  0.7457  0.3431  11.00000  0.05    0.41
;
