# Supplementary material for: 2-Anilino-4-(1,3-benzothia­zol-2-yl)-5-(4-chloro­benzo­yl)thio­phene-3-carbonitrile
Source: Acta Crystallogr Sect E Struct Rep Online. 2012 Jul 25;68(Pt 8):o2529. doi: 10.1107/S1600536812032588 (PMC3414976; doi:10.1107/S1600536812032588)
Supplement: Supplementary file 2 [file e-68-o2529-Isup2.hkl]

# 
# h,k,l, Fc-squared, Fo-squared, sigma(Fo-squared) and status flag 
# 
data_I
_shelx_title ' mo_h60_0m in P-1  (100K)' 
_shelx_refln_list_code          4 
_shelx_F_calc_maximum      140.05 
_exptl_crystal_F_000       484.00 
_reflns_d_resolution_high  0.6591 
 
loop_ 
 _symmetry_equiv_pos_as_xyz 
 'x, y, z' 
 '-x, -y, -z' 
 
_cell_length_a     6.9469 
_cell_length_b     7.6722 
_cell_length_c    20.9874 
_cell_angle_alpha  91.519 
_cell_angle_beta   97.577 
_cell_angle_gamma 107.791 
 
_shelx_F_squared_multiplier     1.000 
 
loop_ 
 _refln_index_h 
 _refln_index_k 
 _refln_index_l 
 _refln_F_squared_calc 
 _refln_F_squared_meas 
 _refln_F_squared_sigma 
 _refln_observed_status 
   1   0   0        0.02        0.58      0.15 o 
   2   0   0       51.81       42.67      0.66 o 
   3   0   0      904.60      906.25      7.48 o 
   4   0   0       48.06       49.18      1.05 o 
   5   0   0      659.04      675.11      9.10 o 
   6   0   0       25.16       26.78      1.53 o 
   7   0   0        5.91        6.42      0.99 o 
   8   0   0      366.84      371.98      7.95 o 
   9   0   0       23.87       24.64      1.58 o 
 -10   1   0       37.27       37.17      3.17 o 
  -9   1   0        1.51        2.16      0.94 o 
  -8   1   0      625.49      594.18      8.01 o 
  -7   1   0      881.56      908.36      9.82 o 
  -6   1   0        0.54        0.11      0.86 o 
  -5   1   0      113.21      129.21      1.90 o 
  -4   1   0     1152.89     1146.39      8.61 o 
  -3   1   0      412.49      412.44      3.98 o 
  -2   1   0       16.86       26.80      1.22 o 
  -1   1   0     4920.26     5116.81     45.83 o 
   0   1   0     1038.65     1049.90     15.29 o 
   1   1   0       59.99       54.99      0.89 o 
   3   1   0      102.58      106.29      2.83 o 
   4   1   0       20.30       14.27      0.71 o 
   5   1   0     1366.98     1302.00     22.23 o 
   6   1   0        2.72        1.46      0.68 o 
   7   1   0      249.89      233.35      4.62 o 
   8   1   0      134.99      132.84      4.88 o 
   9   1   0       94.46      101.51      4.69 o 
 -10   2   0       73.93       75.06      4.02 o 
  -9   2   0       28.63       30.52      3.39 o 
  -8   2   0       32.32       32.23      1.82 o 
  -7   2   0     1225.27     1217.88     13.90 o 
  -6   2   0      107.35       94.30      1.70 o 
  -5   2   0       71.39       64.92      1.38 o 
  -4   2   0       32.08       36.98      0.88 o 
  -3   2   0        1.61        0.11      0.49 o 
  -2   2   0     8236.44     8538.12     69.48 o 
  -1   2   0    19614.68    19331.02    381.58 o 
   0   2   0    12400.59    13047.76    331.97 o 
   1   2   0      191.72      187.47      3.06 o 
   2   2   0        1.14        1.31      0.35 o 
   3   2   0       36.67       38.36      1.05 o 
   5   2   0      476.17      478.91      7.57 o 
   6   2   0       85.92       88.29      2.89 o 
   7   2   0      572.94      586.86     11.59 o 
   8   2   0        5.34        4.75      1.63 o 
   9   2   0       36.16       36.08      4.14 o 
 -10   3   0        0.40       -1.19      1.52 o 
  -9   3   0       21.22       15.74      1.78 o 
  -8   3   0      289.13      282.91      5.66 o 
  -7   3   0       15.18       15.78      1.02 o 
  -6   3   0      454.96      443.83      4.54 o 
  -5   3   0      245.62      232.31      3.25 o 
  -4   3   0      894.35      872.14      7.93 o 
  -3   3   0      170.65      181.09      2.15 o 
  -2   3   0      371.12      394.60      3.75 o 
  -1   3   0        3.10        5.48      1.82 o 
   0   3   0      409.80      396.18      4.20 o 
   1   3   0      891.28      859.02     14.07 o 
   2   3   0       19.46       15.80      0.68 o 
   3   3   0       22.02       32.75      1.12 o 
   4   3   0     1887.72     1850.37     31.11 o 
   5   3   0      214.14      206.53      4.30 o 
   6   3   0        0.16        1.47      0.96 o 
   7   3   0        1.62        1.60      1.33 o 
   8   3   0        9.75        9.84      3.13 o 
 -10   4   0        4.29        3.72      1.83 o 
  -9   4   0       64.80       70.86      2.99 o 
  -8   4   0      498.83      511.20      6.96 o 
  -7   4   0      192.04      184.21      2.90 o 
  -6   4   0      607.94      604.91      6.23 o 
  -5   4   0        5.27        3.71      1.19 o 
  -4   4   0      117.04      135.59      1.78 o 
  -3   4   0     9657.43     9929.50     79.29 o 
  -2   4   0     2209.86     2379.24     21.38 o 
  -1   4   0       73.51       91.97      2.89 o 
   0   4   0     1712.15     1867.92     17.10 o 
   1   4   0       51.34       55.37      1.73 o 
   2   4   0      988.97      992.85     11.56 o 
   3   4   0      596.60      568.89      6.11 o 
   4   4   0       55.69       59.51      2.55 o 
   5   4   0      855.09      864.98     12.31 o 
   6   4   0       12.80       13.46      1.76 o 
   7   4   0        8.42        7.38      2.77 o 
   8   4   0        5.43        6.13      2.23 o 
 -10   5   0      212.77      232.71      8.62 o 
  -9   5   0      208.57      211.09      5.97 o 
  -8   5   0      348.38      359.53      5.57 o 
  -7   5   0      132.11      136.33      2.50 o 
  -6   5   0      250.61      230.76      3.16 o 
  -5   5   0      123.74      107.62      1.97 o 
  -4   5   0      115.38      136.52      2.34 o 
  -3   5   0      211.26      211.18      3.58 o 
  -2   5   0      680.75      691.45      7.44 o 
  -1   5   0       83.39       86.47      1.45 o 
   0   5   0       47.98       60.74      1.29 o 
   1   5   0        0.09       -0.06      0.61 o 
   2   5   0      287.89      293.43      3.43 o 
   3   5   0      113.68      104.46      2.26 o 
   4   5   0       16.58       13.28      1.18 o 
   5   5   0       52.64       53.78      5.60 o 
   6   5   0       49.77       53.84      2.84 o 
   7   5   0      119.79      122.32      4.50 o 
 -10   6   0      103.08      103.45      5.52 o 
  -9   6   0      161.87      171.55      4.89 o 
  -8   6   0        0.50        0.12      1.13 o 
  -7   6   0        0.91       -0.49      2.09 o 
  -6   6   0        0.71       -0.08      1.12 o 
  -5   6   0       79.56       72.16      2.59 o 
  -4   6   0     1539.85     1563.94     19.88 o 
  -3   6   0      291.58      300.78      8.99 o 
  -2   6   0      487.38      540.32     15.86 o 
  -1   6   0       97.45      108.06      5.87 o 
   0   6   0      262.51      250.75      5.61 o 
   1   6   0      454.27      438.60      5.27 o 
   2   6   0      569.02      568.70      7.15 o 
   3   6   0       20.01       20.21      1.33 o 
   4   6   0      152.17      167.71      4.24 o 
   5   6   0      109.17      108.91      3.62 o 
   6   6   0       48.49       52.84      4.68 o 
  -9   7   0      102.19      106.88      4.54 o 
  -8   7   0       70.50       60.50      3.57 o 
  -7   7   0       97.23       90.13      3.86 o 
  -6   7   0        5.55        5.00      1.27 o 
  -5   7   0      473.09      451.41      9.87 o 
  -4   7   0      122.77      120.03      3.81 o 
  -3   7   0        1.02        0.47      0.69 o 
  -2   7   0     1294.54     1348.44     34.32 o 
  -1   7   0      160.10      165.55      7.97 o 
   0   7   0        4.70        3.65      2.57 o 
   1   7   0      221.10      222.80      4.86 o 
   2   7   0        9.65        8.57      1.21 o 
   3   7   0        0.35       -0.31      0.92 o 
   4   7   0       98.23       94.50      3.72 o 
   5   7   0       76.05       76.17      5.52 o 
  -9   8   0       71.12       71.93      5.79 o 
  -8   8   0        7.35        6.93      2.02 o 
  -7   8   0        0.19       -0.99      2.89 o 
  -6   8   0      153.14      164.95      3.69 o 
  -5   8   0      300.49      284.40      6.82 o 
  -4   8   0       11.92       10.00      1.34 o 
  -3   8   0      151.44      162.72      8.46 o 
  -2   8   0       53.50       65.22      5.60 o 
  -1   8   0      453.80      444.67      8.91 o 
   0   8   0      375.78      376.94      8.22 o 
   1   8   0        0.06        1.67      1.03 o 
   2   8   0      163.38      177.36      5.53 o 
   3   8   0      354.68      373.24      9.02 o 
   4   8   0       10.62        6.87      1.49 o 
  -8   9   0        2.34       -3.17      3.17 o 
  -7   9   0       25.72       26.58      2.66 o 
  -6   9   0       24.22       25.56      1.87 o 
  -5   9   0       36.38       34.51      2.51 o 
  -4   9   0       23.86       26.76      2.72 o 
  -3   9   0        1.30        0.94      1.49 o 
  -2   9   0       69.38       73.10      3.42 o 
  -1   9   0        4.52        4.36      1.47 o 
   0   9   0        0.05        5.46      1.49 o 
   1   9   0       13.12       13.42      1.64 o 
   2   9   0       19.83       17.84      1.77 o 
   3   9   0        0.50        0.54      1.12 o 
  -7  10   0       41.79       41.22      3.65 o 
  -6  10   0       23.10       25.88      2.74 o 
  -5  10   0       39.24       40.94      3.51 o 
  -4  10   0      147.09      139.81      7.53 o 
  -3  10   0      166.24      162.86      8.45 o 
  -2  10   0      105.22       96.67      4.99 o 
  -1  10   0      190.80      184.73      5.54 o 
   0  10   0       19.49       21.36      2.19 o 
   1  10   0        5.25        8.54      1.88 o 
   2  10   0       49.55       57.90      3.10 o 
  -6  11   0        8.10       11.20      2.52 o 
  -5  11   0      207.49      200.84      6.87 o 
  -4  11   0       35.92       35.78      5.61 o 
  -3  11   0        0.50        1.59      1.89 o 
  -2  11   0       15.30       14.04      2.31 o 
  -1  11   0       12.12       12.58      2.15 o 
   0  11   0        0.77        4.09      3.23 o 
   0 -11   1       26.66       27.75      7.04 o 
   1 -11   1       67.73       72.07      5.08 o 
   2 -11   1      184.52      174.78      5.86 o 
   3 -11   1      129.31      133.59      5.20 o 
   4 -11   1       16.65       15.66      2.54 o 
   5 -11   1       82.95       87.20      4.72 o 
   6 -11   1       64.27       76.44      4.54 o 
  -2 -10   1        0.22        0.18      1.22 o 
  -1 -10   1      181.21      178.31      4.94 o 
   0 -10   1       87.88       91.53      3.62 o 
   1 -10   1       53.33       50.89      3.08 o 
   2 -10   1       97.35       98.32      4.91 o 
   3 -10   1      129.36      134.02      5.03 o 
   4 -10   1       46.00       44.05      3.47 o 
   5 -10   1        5.71        6.53      2.24 o 
   6 -10   1        3.51        4.27      1.08 o 
   7 -10   1        6.72        3.50      1.94 o 
  -3  -9   1       28.49       29.26      2.09 o 
  -2  -9   1      220.66      223.98      5.30 o 
  -1  -9   1        5.38        7.19      1.36 o 
   0  -9   1      143.06      135.96      5.29 o 
   1  -9   1        4.40        4.94      1.46 o 
   2  -9   1        2.06        6.38      2.84 o 
   3  -9   1       51.77       61.69      6.28 o 
   4  -9   1        0.02       -0.18      2.48 o 
   5  -9   1       49.51       54.94      3.61 o 
   6  -9   1      227.48      225.52      4.87 o 
   7  -9   1       15.09       15.66      2.21 o 
   8  -9   1        0.01        2.76      3.44 o 
  -5  -8   1        6.36        6.18      1.57 o 
  -4  -8   1      103.12      101.39      3.77 o 
  -3  -8   1        9.79        8.41      1.35 o 
  -2  -8   1      109.96      111.05      3.20 o 
  -1  -8   1      417.98      418.27      7.99 o 
   0  -8   1        8.08        7.68      1.41 o 
   1  -8   1      223.57      228.16     10.08 o 
   2  -8   1      456.80      459.98     15.56 o 
   3  -8   1        2.88        1.97      2.28 o 
   4  -8   1      179.93      184.92      4.49 o 
   5  -8   1       69.72       74.48      3.29 o 
   6  -8   1       17.33       18.37      1.89 o 
   7  -8   1      172.15      169.25      5.37 o 
   8  -8   1        4.05        3.12      1.91 o 
   9  -8   1       21.42       21.95      4.08 o 
  -6  -7   1       24.86       21.49      2.55 o 
  -5  -7   1       44.41       52.68      2.63 o 
  -4  -7   1        3.13        2.37      1.05 o 
  -3  -7   1      129.78      135.31      3.82 o 
  -2  -7   1        5.79        6.60      1.22 o 
  -1  -7   1      333.90      309.45      6.01 o 
   0  -7   1      249.19      245.05      9.81 o 
   1  -7   1      266.40      280.67     10.71 o 
   2  -7   1      231.95      221.91      9.39 o 
   3  -7   1       46.14       38.46      1.21 o 
   4  -7   1      481.55      471.65     12.23 o 
   5  -7   1        5.96        3.39      1.22 o 
   6  -7   1       79.83       80.94      3.01 o 
   7  -7   1       95.47       99.57      4.05 o 
   8  -7   1      373.43      371.85     10.27 o 
   9  -7   1       30.19       39.17      3.31 o 
  -6  -6   1       12.17       15.66      1.85 o 
  -5  -6   1       23.46       19.65      1.78 o 
  -4  -6   1      479.88      476.65      8.69 o 
  -3  -6   1      211.60      218.23      3.97 o 
  -2  -6   1      179.21      173.04      4.94 o 
  -1  -6   1       17.25       26.53      1.12 o 
   0  -6   1      827.09      818.42      8.18 o 
   1  -6   1        8.28        7.61      2.06 o 
   2  -6   1        1.31       -0.28      0.97 o 
   3  -6   1       51.74       46.11      2.43 o 
   4  -6   1      596.51      606.05     13.29 o 
   5  -6   1      105.30       94.21      3.41 o 
   6  -6   1       33.92       28.90      2.43 o 
   7  -6   1        0.27       -0.67      0.99 o 
   8  -6   1       33.34       30.35      3.42 o 
   9  -6   1        3.30        0.17      2.52 o 
  10  -6   1        6.80        6.98      2.65 o 
  -7  -5   1       43.83       43.10      2.93 o 
  -6  -5   1       33.71       35.04      2.47 o 
  -5  -5   1      288.43      292.02      6.42 o 
  -4  -5   1       34.02       34.15      2.68 o 
  -3  -5   1        0.08       -0.58      0.58 o 
  -2  -5   1      345.32      346.98      6.60 o 
  -1  -5   1       31.27       37.24      2.14 o 
   0  -5   1      367.43      420.73      6.29 o 
   1  -5   1       65.90       59.66      1.50 o 
   2  -5   1       62.08       50.22      2.76 o 
   3  -5   1       22.67       17.63      1.12 o 
   4  -5   1      410.35      416.00      5.41 o 
   5  -5   1        1.46        3.75      0.80 o 
   6  -5   1       43.40       37.75      1.40 o 
   7  -5   1       48.74       48.07      1.65 o 
   8  -5   1      208.08      219.27      3.71 o 
   9  -5   1       87.96       90.48      2.72 o 
  10  -5   1       13.77       15.87      3.16 o 
  -8  -4   1        6.27        3.81      2.10 o 
  -7  -4   1       83.96       84.78      3.69 o 
  -6  -4   1       19.22       22.08      2.06 o 
  -5  -4   1      156.10      155.93      4.24 o 
  -4  -4   1     1094.13     1062.02     14.06 o 
  -3  -4   1      624.57      614.84      6.44 o 
  -2  -4   1       34.70       37.68      2.66 o 
  -1  -4   1       50.38       30.94      1.62 o 
   0  -4   1      170.06      173.47      3.24 o 
   1  -4   1      536.89      537.15      6.75 o 
   2  -4   1       69.98       65.19      2.61 o 
   3  -4   1      468.21      535.53      4.78 o 
   4  -4   1      710.97      679.96      6.44 o 
   5  -4   1       39.32       45.12      1.35 o 
   6  -4   1      331.35      340.92      4.11 o 
   7  -4   1      111.77      111.00      2.26 o 
   8  -4   1      101.61      107.66      2.51 o 
   9  -4   1       93.08       82.05      3.17 o 
  10  -4   1       20.49       18.28      2.53 o 
  -8  -3   1      471.70      460.54     10.39 o 
  -7  -3   1       78.08       84.00      3.61 o 
  -6  -3   1      290.49      297.86      8.58 o 
  -5  -3   1        4.54        6.45      1.58 o 
  -4  -3   1       51.61       49.37      1.84 o 
  -3  -3   1        9.01        4.58      0.58 o 
  -2  -3   1      123.26      123.98      2.68 o 
   0  -3   1     1431.89     1488.22     30.59 o 
   1  -3   1      546.63      472.88      5.04 o 
   2  -3   1       12.49       18.77      0.97 o 
   3  -3   1        4.15       11.99      0.52 o 
   4  -3   1      997.25     1010.46      7.76 o 
   5  -3   1     1222.13     1219.66     10.13 o 
   6  -3   1      507.95      492.69      4.60 o 
   7  -3   1        0.77        0.21      0.74 o 
   8  -3   1      773.26      771.91     11.49 o 
   9  -3   1       55.22       56.69      5.07 o 
  10  -3   1        8.36        6.47      2.04 o 
  -9  -2   1        1.54        1.81      2.14 o 
  -8  -2   1       24.90       25.28      2.61 o 
  -7  -2   1        5.57        5.44      1.49 o 
  -6  -2   1      705.42      673.92     10.28 o 
  -5  -2   1      829.89      773.48     10.95 o 
  -4  -2   1       15.74       19.66      2.47 o 
  -3  -2   1     1875.27     1924.39     20.31 o 
  -2  -2   1       58.45       72.19      1.08 o 
  -1  -2   1     3809.59     4058.61     58.06 o 
   0  -2   1    10391.62    10854.27    218.35 o 
   1  -2   1    17123.85    17675.89    174.03 o 
   2  -2   1      155.14      143.09      4.65 o 
   3  -2   1      200.02      201.26      1.89 o 
   4  -2   1        9.47        6.24      0.49 o 
   5  -2   1       36.76       29.76      0.95 o 
   6  -2   1      456.33      442.15      4.46 o 
   7  -2   1      370.94      379.41      4.69 o 
   8  -2   1       12.13       13.02      1.33 o 
   9  -2   1        4.62        4.12      1.35 o 
  10  -2   1       39.95       46.08      3.57 o 
  -9  -1   1      257.17      258.46      7.54 o 
  -8  -1   1        1.51        0.30      1.28 o 
  -7  -1   1      378.85      380.14      5.93 o 
  -6  -1   1      390.72      379.05      5.30 o 
  -5  -1   1       35.17       35.38      1.51 o 
  -4  -1   1        0.57        1.29      0.39 o 
  -3  -1   1      321.95      347.96      4.64 o 
  -2  -1   1        4.48        1.09      0.88 o 
  -1  -1   1     1827.41     1887.88     27.31 o 
   0  -1   1      979.17      988.79     14.24 o 
   1  -1   1        4.84        5.48      0.37 o 
   2  -1   1      231.23      262.69      4.50 o 
   3  -1   1       64.55       61.84      1.03 o 
   4  -1   1      464.52      463.96      3.96 o 
   5  -1   1      134.00      134.25      1.97 o 
   6  -1   1      641.16      599.65      6.26 o 
   7  -1   1      358.47      344.57      4.77 o 
   8  -1   1        5.17        5.07      1.24 o 
   9  -1   1      113.84      119.00      3.15 o 
  10  -1   1       10.24       10.53      2.93 o 
  -9   0   1        3.61        3.39      1.21 o 
  -8   0   1      141.68      140.72      3.56 o 
  -7   0   1      311.44      297.24      5.45 o 
  -6   0   1     2197.36     2127.15     22.76 o 
  -5   0   1       12.71       11.05      0.92 o 
  -4   0   1      656.62      690.09      5.92 o 
  -3   0   1        9.90       17.79      0.64 o 
  -2   0   1      441.30      437.46      3.94 o 
  -1   0   1     2571.78     2600.19     23.52 o 
   1   0   1      909.13      911.43      8.26 o 
   2   0   1     1024.23     1045.50     13.59 o 
   3   0   1      700.99      731.99      7.13 o 
   4   0   1      453.35      463.18      4.40 o 
   5   0   1      251.37      245.87      4.24 o 
   6   0   1     2604.30     2555.63     27.04 o 
   7   0   1        7.33        8.53      1.03 o 
   8   0   1        7.15        7.34      1.24 o 
   9   0   1      104.56       99.03      6.12 o 
 -10   1   1      139.16      150.95      5.36 o 
  -9   1   1        1.91        1.24      0.91 o 
  -8   1   1      166.04      163.54      3.45 o 
  -7   1   1       23.86       23.39      1.45 o 
  -6   1   1      406.52      416.49      5.14 o 
  -5   1   1      136.88      134.83      2.08 o 
  -4   1   1      791.63      785.94      6.15 o 
  -3   1   1       78.18       50.65      1.00 o 
  -2   1   1     5085.43     5187.42     48.63 o 
  -1   1   1      368.02      408.73      3.93 o 
   0   1   1     1281.16     1316.58     11.99 o 
   1   1   1      658.10      650.32      5.12 o 
   3   1   1     1829.88     1939.04     16.22 o 
   4   1   1       92.76      107.91      2.50 o 
   5   1   1     1643.38     1600.85     23.56 o 
   6   1   1        3.71        4.87      0.82 o 
   7   1   1        0.51       -0.62      0.62 o 
   8   1   1       10.70       16.33      2.22 o 
   9   1   1      182.65      204.73      6.66 o 
 -10   2   1       24.20       29.27      3.76 o 
  -9   2   1      401.30      399.28      7.29 o 
  -8   2   1      279.85      266.21      5.60 o 
  -7   2   1      147.13      140.59      3.04 o 
  -6   2   1     1931.61     1917.72     17.83 o 
  -5   2   1       12.75       15.02      0.80 o 
  -4   2   1      261.94      245.73      2.28 o 
  -3   2   1     1351.11     1376.64     10.66 o 
  -2   2   1    11249.69    11873.77    129.87 o 
  -1   2   1     9431.77     9515.56     84.70 o 
   0   2   1      648.81      712.39      8.94 o 
   1   2   1        0.89        2.45      0.47 o 
   2   2   1      407.78      377.56      5.04 o 
   3   2   1       99.21      114.50      2.80 o 
   5   2   1        5.13        8.44      1.62 o 
   6   2   1      192.77      194.51      4.44 o 
   7   2   1      196.44      191.59      4.76 o 
   8   2   1      102.57      105.36      4.43 o 
   9   2   1       47.25       56.83      4.75 o 
 -10   3   1      191.60      194.91      6.25 o 
  -9   3   1       74.92       77.54      3.00 o 
  -8   3   1      334.58      326.27      6.17 o 
  -7   3   1       15.64       15.32      1.00 o 
  -6   3   1      102.45       97.37      1.92 o 
  -5   3   1       53.70       51.23      2.12 o 
  -4   3   1      283.01      305.38      3.12 o 
  -3   3   1        0.10        4.37      0.87 o 
  -2   3   1     1757.71     1875.39     16.91 o 
  -1   3   1      318.58      342.14      4.31 o 
   0   3   1     1656.56     1811.00     18.66 o 
   1   3   1      900.03      950.71     11.80 o 
   2   3   1       12.77        8.89      0.50 o 
   3   3   1     1533.20     1531.09     16.51 o 
   4   3   1      608.52      564.22      8.29 o 
   5   3   1       10.08        6.07      1.02 o 
   6   3   1       48.95       42.99      2.26 o 
   7   3   1        0.09       -0.29      0.97 o 
   8   3   1       98.34      109.08      8.26 o 
 -10   4   1      174.71      179.26      5.82 o 
  -9   4   1      451.80      466.19      9.76 o 
  -8   4   1       68.34       60.95      2.15 o 
  -7   4   1      342.02      346.10      4.27 o 
  -6   4   1       25.67       22.84      1.14 o 
  -5   4   1      265.80      257.75      3.23 o 
  -4   4   1      145.69      148.28      1.77 o 
  -3   4   1     2420.29     2668.85     23.93 o 
  -2   4   1     2472.40     2526.20     23.06 o 
  -1   4   1     1576.96     1634.69     19.03 o 
   0   4   1        6.74        4.80      0.89 o 
   1   4   1      396.44      364.61      3.94 o 
   2   4   1      157.11      189.73      2.44 o 
   3   4   1     2067.63     2023.40     21.76 o 
   4   4   1        4.46        3.87      1.04 o 
   5   4   1       36.18       29.01      2.99 o 
   6   4   1      514.99      517.04      8.88 o 
   7   4   1       58.21       55.03      4.50 o 
   8   4   1      151.48      157.85      7.13 o 
 -10   5   1        0.18        2.18      2.50 o 
  -9   5   1      159.87      159.76      7.50 o 
  -8   5   1        1.24        2.09      1.08 o 
  -7   5   1       53.22       59.33      1.70 o 
  -6   5   1        1.50       -0.61      0.67 o 
  -5   5   1     1557.68     1490.73     12.16 o 
  -4   5   1       49.54       43.91      1.29 o 
  -3   5   1       43.74       39.27      1.27 o 
  -2   5   1     2174.76     2194.95     20.12 o 
  -1   5   1      429.36      416.12      5.02 o 
   0   5   1      278.38      253.21      4.06 o 
   1   5   1      191.27      212.89      2.65 o 
   2   5   1      774.70      758.35      7.73 o 
   3   5   1     1241.90     1211.83     13.83 o 
   4   5   1      163.84      155.31      3.52 o 
   5   5   1        5.49        2.71      1.10 o 
   6   5   1        0.18        1.70      1.23 o 
   7   5   1        8.90        8.46      1.75 o 
 -10   6   1       69.55       69.07      4.80 o 
  -9   6   1      646.26      679.32     11.87 o 
  -8   6   1       10.66        9.73      1.47 o 
  -7   6   1      104.26      109.21      3.01 o 
  -6   6   1        4.61        5.72      0.90 o 
  -5   6   1      153.94      159.13      5.20 o 
  -4   6   1     2214.62     2256.27     27.74 o 
  -3   6   1      106.88      107.74      4.85 o 
  -2   6   1      325.83      372.53     12.13 o 
  -1   6   1      893.92      937.70     24.60 o 
   0   6   1       81.60       85.96      2.22 o 
   1   6   1      572.92      562.44      6.95 o 
   2   6   1      235.12      240.83      3.79 o 
   3   6   1       71.45       67.13      1.95 o 
   4   6   1      195.71      206.53      4.30 o 
   5   6   1       54.23       51.15      2.66 o 
   6   6   1       11.23       12.21      1.82 o 
  -9   7   1       12.86        8.68      2.16 o 
  -8   7   1        8.06        4.39      1.94 o 
  -7   7   1        7.29        9.15      1.94 o 
  -6   7   1        4.61        2.71      1.09 o 
  -5   7   1       65.65       65.02      2.60 o 
  -4   7   1      522.94      528.85     19.85 o 
  -3   7   1        8.88        8.82      1.06 o 
  -2   7   1       85.45       81.37      5.55 o 
  -1   7   1       81.23       74.84      5.56 o 
   0   7   1       39.86       38.46      2.10 o 
   1   7   1      357.37      351.57      6.94 o 
   2   7   1      324.41      335.74      6.76 o 
   3   7   1        2.42        3.00      1.18 o 
   4   7   1       43.86       42.30      2.69 o 
   5   7   1        6.86        5.67      1.64 o 
  -9   8   1       26.01       24.72      4.17 o 
  -8   8   1       47.07       43.62      6.50 o 
  -7   8   1        1.17       -0.06      1.57 o 
  -6   8   1      293.81      286.35      8.62 o 
  -5   8   1      955.67      969.74     13.76 o 
  -4   8   1      159.77      163.43      6.29 o 
  -3   8   1      213.05      224.91      6.07 o 
  -2   8   1      137.82      139.67      4.40 o 
  -1   8   1       63.47       68.66      3.06 o 
   0   8   1      602.10      593.67     10.93 o 
   1   8   1        0.07       -0.76      1.93 o 
   2   8   1       58.66       53.53      2.55 o 
   3   8   1      137.51      147.82      4.89 o 
   4   8   1        6.39        7.26      1.61 o 
  -8   9   1       82.27       88.30      6.48 o 
  -7   9   1      237.79      230.78     11.15 o 
  -6   9   1        0.01       -1.08      1.08 o 
  -5   9   1      666.87      656.33      9.98 o 
  -4   9   1      111.49      111.26      4.54 o 
  -3   9   1      151.37      150.94      5.05 o 
  -2   9   1        5.61        6.18      1.61 o 
  -1   9   1        3.01        0.96      2.42 o 
   0   9   1      892.04      888.82     26.66 o 
   1   9   1        8.71        9.83      2.12 o 
   2   9   1       10.66        8.95      1.55 o 
   3   9   1        0.12        1.23      1.24 o 
  -7  10   1      585.37      600.06     26.93 o 
  -6  10   1       94.54      100.34      4.53 o 
  -5  10   1       61.47       49.41      3.78 o 
  -4  10   1      223.70      227.83      6.90 o 
  -3  10   1       79.51       76.49      3.89 o 
  -2  10   1       82.22       77.74      3.78 o 
  -1  10   1      128.90      116.42      4.41 o 
   0  10   1       67.02       65.70      3.27 o 
   1  10   1      109.03      123.77      4.20 o 
   2  10   1        3.42        6.17      1.66 o 
  -6  11   1        9.89        8.13      2.44 o 
  -5  11   1       14.31       16.44      5.18 o 
  -4  11   1      126.10      115.21     11.65 o 
  -3  11   1       14.08       10.89      2.27 o 
  -2  11   1       32.01       31.20      2.99 o 
  -1  11   1      297.15      287.64      7.56 o 
   0  11   1        0.39        1.12      1.49 o 
   0 -11   2        4.43        7.57      4.59 o 
   1 -11   2       63.06       54.47      4.21 o 
   2 -11   2      138.72      135.95      9.67 o 
   3 -11   2       17.25       17.08      4.31 o 
   4 -11   2       13.43       15.82      2.55 o 
   5 -11   2       53.11       51.89      4.07 o 
   6 -11   2        0.39        2.61      2.12 o 
  -2 -10   2      126.05      124.27      4.10 o 
  -1 -10   2       21.65       22.87      1.99 o 
   0 -10   2       18.04       17.95      2.73 o 
   1 -10   2      111.55      114.54      4.27 o 
   2 -10   2       26.75       27.42      4.87 o 
   3 -10   2        0.12        1.52      2.97 o 
   4 -10   2      237.02      233.88     11.36 o 
   5 -10   2      120.36      119.60      8.05 o 
   6 -10   2        4.15        4.24      1.06 o 
   7 -10   2       24.22       31.12      3.92 o 
  -2  -9   2        0.04        2.74      3.13 o 
  -1  -9   2        0.12        2.61      2.57 o 
   0  -9   2      429.94      427.68      8.68 o 
   1  -9   2      219.18      223.96     10.63 o 
   2  -9   2       64.44       60.23      5.75 o 
   3  -9   2       30.98       25.90      4.37 o 
   4  -9   2      249.11      262.51     11.59 o 
   5  -9   2      107.71      109.14      6.43 o 
   6  -9   2      153.26      153.20      5.80 o 
   7  -9   2       10.48       11.33      2.04 o 
   8  -9   2       28.19       35.13      4.90 o 
  -5  -8   2        2.90        2.50      1.35 o 
  -4  -8   2       20.97       17.23      1.64 o 
  -3  -8   2       47.85       43.86      2.13 o 
  -2  -8   2       14.55       15.25      1.29 o 
  -1  -8   2      257.50      261.97      5.56 o 
   0  -8   2        2.64        2.52      2.54 o 
   1  -8   2        8.73        8.01      3.13 o 
   2  -8   2       11.30       10.28      3.03 o 
   3  -8   2       11.31       12.87      3.26 o 
   4  -8   2       72.27       68.15      2.51 o 
   5  -8   2       18.32       19.92      2.02 o 
   6  -8   2        2.51        1.25      1.16 o 
   7  -8   2       89.58       85.71      7.82 o 
   8  -8   2      120.19      127.70      4.97 o 
   9  -8   2       41.73       43.32      5.01 o 
  -6  -7   2        2.43        3.04      1.58 o 
  -5  -7   2       80.02       77.86      3.10 o 
  -4  -7   2       33.28       35.37      1.93 o 
  -3  -7   2       25.29       26.06      1.47 o 
  -2  -7   2        0.00       -0.78      2.04 o 
  -1  -7   2      652.63      650.47     19.25 o 
   0  -7   2      198.62      208.46      6.76 o 
   1  -7   2       33.22       33.21      2.11 o 
   2  -7   2      138.43      137.00      5.00 o 
   3  -7   2       43.53       40.68      1.22 o 
   4  -7   2      149.68      147.88      5.07 o 
   5  -7   2      457.45      442.05      8.52 o 
   6  -7   2       30.35       32.27      2.46 o 
   7  -7   2       30.95       27.05      3.03 o 
   8  -7   2      216.87      220.40      6.39 o 
   9  -7   2       45.87       39.56      3.86 o 
  -6  -6   2        9.93       12.12      1.72 o 
  -5  -6   2        0.53       -0.18      0.88 o 
  -4  -6   2      204.92      209.25      4.15 o 
  -3  -6   2       41.45       44.64      1.56 o 
  -2  -6   2      976.36      979.33     13.94 o 
  -1  -6   2        1.94        3.50      0.88 o 
   0  -6   2       20.75       18.89      0.87 o 
   1  -6   2      555.67      542.26      8.91 o 
   2  -6   2      282.30      311.84      6.01 o 
   3  -6   2       13.68       18.84      1.11 o 
   4  -6   2      930.64      959.20     10.80 o 
   5  -6   2       25.49       30.87      1.61 o 
   6  -6   2      861.26      856.24     14.64 o 
   7  -6   2      117.12      117.49      3.07 o 
   8  -6   2        0.38        0.28      1.10 o 
   9  -6   2      280.47      278.54      8.65 o 
  10  -6   2       10.53       10.72      2.83 o 
  -7  -5   2       91.89       85.44      3.70 o 
  -6  -5   2      479.00      480.42      9.27 o 
  -5  -5   2       39.84       37.80      2.20 o 
  -4  -5   2       36.20       35.50      1.77 o 
  -3  -5   2      215.19      190.32      3.39 o 
  -2  -5   2      424.35      381.17      7.85 o 
  -1  -5   2      690.17      716.51     21.25 o 
   0  -5   2      350.06      364.92      5.87 o 
   1  -5   2     1444.26     1482.75     15.14 o 
   2  -5   2      271.84      244.06      7.62 o 
   3  -5   2     1247.11     1293.15     13.66 o 
   4  -5   2        0.28        1.05      0.72 o 
   5  -5   2      337.65      333.08      4.18 o 
   6  -5   2      229.96      233.70      3.25 o 
   7  -5   2      124.67      123.36      2.46 o 
   8  -5   2       11.90       12.52      1.26 o 
   9  -5   2        4.75        6.68      1.83 o 
  10  -5   2        3.39        3.62      2.53 o 
  -8  -4   2       74.76       78.67      4.96 o 
  -7  -4   2      112.16      111.70      3.68 o 
  -6  -4   2        4.53        6.01      1.32 o 
  -5  -4   2        3.15        3.60      1.12 o 
  -4  -4   2      663.40      633.10     20.46 o 
  -3  -4   2       26.58       21.60      1.58 o 
  -2  -4   2      178.33      179.56      5.85 o 
  -1  -4   2     1316.42     1375.54     29.42 o 
   0  -4   2        2.79        0.83      0.39 o 
   1  -4   2      289.32      294.19      4.06 o 
   2  -4   2      106.76      136.57      1.77 o 
   3  -4   2      734.29      839.24      7.02 o 
   4  -4   2       20.07       13.67      0.65 o 
   5  -4   2      105.79      106.02      1.77 o 
   6  -4   2       52.72       54.69      1.59 o 
   7  -4   2       20.14       18.28      1.17 o 
   8  -4   2      365.24      373.17      5.12 o 
   9  -4   2        3.68        2.64      1.37 o 
  10  -4   2       16.74       15.65      2.39 o 
  -8  -3   2        2.68        0.48      1.66 o 
  -7  -3   2        0.08        5.31      1.49 o 
  -6  -3   2      282.58      274.77      6.47 o 
  -5  -3   2       67.55       69.80      2.67 o 
  -4  -3   2      638.09      618.20      8.80 o 
  -3  -3   2        7.36       18.19      0.89 o 
  -2  -3   2      377.27      449.49      6.68 o 
  -1  -3   2     1078.39     1034.22     22.28 o 
   0  -3   2     3629.34     3767.33     53.85 o 
   1  -3   2      418.34      429.14      4.67 o 
   2  -3   2     2878.89     2881.06     21.72 o 
   3  -3   2       59.16       61.97      1.01 o 
   4  -3   2      584.89      564.71      4.46 o 
   5  -3   2     1120.23     1106.18      9.33 o 
   6  -3   2      136.69      132.24      2.08 o 
   7  -3   2      683.28      696.37      7.13 o 
   8  -3   2       93.14       94.45      2.81 o 
   9  -3   2        9.38        8.49      1.55 o 
  10  -3   2      210.03      222.26     12.15 o 
  -9  -2   2       36.64       46.21      4.67 o 
  -8  -2   2       30.05       32.86      2.92 o 
  -7  -2   2       13.86       13.67      2.95 o 
  -6  -2   2      106.96      104.97      4.67 o 
  -5  -2   2     3151.38     3067.44     36.98 o 
  -4  -2   2      244.24      188.17      5.30 o 
  -3  -2   2      116.05      111.35      1.96 o 
  -2  -2   2      630.15      540.71      5.82 o 
  -1  -2   2      750.02      788.86     17.08 o 
   0  -2   2      448.57      472.50      7.36 o 
   1  -2   2     1685.68     1658.73     48.08 o 
   2  -2   2     2306.57     2495.85     20.42 o 
   3  -2   2     3194.66     3201.81     21.18 o 
   4  -2   2       43.51       62.39      1.13 o 
   5  -2   2      233.66      252.12      2.71 o 
   6  -2   2      223.09      222.65      2.78 o 
   7  -2   2       19.69       19.33      1.18 o 
   8  -2   2       44.08       43.43      1.89 o 
   9  -2   2       13.47       14.75      1.72 o 
  10  -2   2       27.00       28.15      3.88 o 
  -9  -1   2       32.38       33.45      3.50 o 
  -8  -1   2       17.57       15.81      1.85 o 
  -7  -1   2       80.58       83.66      3.55 o 
  -6  -1   2       24.49       28.01      1.35 o 
  -5  -1   2      351.19      334.63      3.97 o 
  -4  -1   2      359.48      374.33      9.91 o 
  -3  -1   2      427.04      516.33      8.67 o 
  -1  -1   2     5774.58     6200.50    127.15 o 
   0  -1   2     3015.99     3070.56     30.86 o 
   1  -1   2       41.16       41.30      0.85 o 
   2  -1   2     1315.95     1261.24     10.62 o 
   3  -1   2     2495.62     2623.74     19.87 o 
   4  -1   2      217.46      214.52      2.24 o 
   5  -1   2       60.27       59.11      1.12 o 
   6  -1   2      840.34      838.21      8.24 o 
   7  -1   2        3.58        2.33      0.79 o 
   8  -1   2       10.58        9.85      1.12 o 
   9  -1   2        0.97        0.48      1.06 o 
  10  -1   2        0.28        1.02      2.39 o 
 -10   0   2        1.17       -1.16      2.11 o 
  -9   0   2      124.98      131.47      5.21 o 
  -8   0   2       13.56       11.58      1.27 o 
  -7   0   2      990.16      963.99     13.47 o 
  -6   0   2      150.24      130.19      3.56 o 
  -5   0   2      360.10      341.41      4.69 o 
  -4   0   2      352.71      302.74      3.28 o 
  -3   0   2       34.33       47.60      0.93 o 
  -2   0   2      160.37      124.74      1.55 o 
  -1   0   2     1986.98     2039.64     20.41 o 
   0   0   2      351.84      369.52      4.42 o 
   1   0   2     1581.36     1651.37     16.58 o 
   2   0   2      726.23      748.78      7.10 o 
   3   0   2       67.80       59.44      1.17 o 
   4   0   2        0.58        0.68      0.42 o 
   5   0   2       17.26       13.00      1.91 o 
   6   0   2        1.01        0.26      0.68 o 
   7   0   2       11.33       10.50      1.32 o 
   8   0   2       12.86       12.06      1.30 o 
   9   0   2        3.78        3.31      1.12 o 
 -10   1   2       66.50       76.03      3.96 o 
  -9   1   2       13.04       12.29      1.24 o 
  -8   1   2        0.03       -0.73      0.73 o 
  -7   1   2        0.72       -0.35      0.78 o 
  -6   1   2        1.33       -0.72      0.72 o 
  -5   1   2      236.41      241.87      3.24 o 
  -4   1   2      301.24      296.57      4.10 o 
  -3   1   2        5.83        1.08      0.33 o 
  -2   1   2     1503.81     1608.19     13.47 o 
  -1   1   2     8444.63     8544.81     77.87 o 
   0   1   2     1143.15     1183.15     10.85 o 
   1   1   2     2269.31     2374.82     18.06 o 
   3   1   2      566.51      678.21      5.35 o 
   4   1   2     2728.23     2689.63     22.44 o 
   5   1   2        9.57       12.30      1.18 o 
   6   1   2      212.89      204.35      3.57 o 
   7   1   2      275.53      280.23      4.58 o 
   8   1   2      106.19      103.59      3.65 o 
   9   1   2        0.34       -0.96      1.49 o 
 -10   2   2       74.20       70.84      3.83 o 
  -9   2   2        2.51        2.45      1.08 o 
  -8   2   2     2025.77     2034.16     19.98 o 
  -7   2   2        6.43        7.96      1.10 o 
  -6   2   2       34.01       28.52      1.18 o 
  -5   2   2     1426.58     1353.37     11.74 o 
  -4   2   2        0.66        6.91      0.57 o 
  -3   2   2     2468.41     2696.24     17.10 o 
  -2   2   2      105.20      146.53      2.48 o 
  -1   2   2     1979.77     2132.81     17.59 o 
   0   2   2     1492.62     1378.70     11.43 o 
   1   2   2       38.44       34.85      0.91 o 
   2   2   2      145.23      158.87      2.42 o 
   3   2   2      362.92      307.02      4.82 o 
   5   2   2      945.03      923.64     20.21 o 
   6   2   2      152.32      142.56      3.74 o 
   7   2   2      158.62      155.57      4.24 o 
   8   2   2      168.63      161.19      5.55 o 
   9   2   2        2.71       -1.48      2.05 o 
 -10   3   2       30.42       31.47      3.66 o 
  -9   3   2        0.36        1.69      1.19 o 
  -8   3   2      102.40      100.08      3.19 o 
  -7   3   2       27.59       32.78      1.30 o 
  -6   3   2      461.90      438.05      4.45 o 
  -5   3   2      212.95      201.84      2.47 o 
  -4   3   2      602.22      581.29      5.40 o 
  -3   3   2     4694.85     5047.37     35.45 o 
  -2   3   2       33.85       23.04      0.58 o 
   0   3   2     1298.47     1279.31     13.40 o 
   1   3   2      132.64      133.53      1.97 o 
   2   3   2        2.83        0.22      0.34 o 
   3   3   2      122.22      100.14      2.13 o 
   4   3   2      400.65      402.67      8.30 o 
   5   3   2      120.36      121.26      4.47 o 
   6   3   2      387.49      385.57      7.07 o 
   7   3   2       21.67       18.38      1.83 o 
   8   3   2       48.03       48.31      5.01 o 
 -10   4   2      257.40      247.75      6.96 o 
  -9   4   2      202.76      191.15      4.74 o 
  -8   4   2       68.36       64.85      2.18 o 
  -7   4   2      173.79      180.50      3.10 o 
  -6   4   2        2.46       -0.62      0.62 o 
  -5   4   2        3.33        2.25      0.42 o 
  -4   4   2      460.91      549.21      4.59 o 
  -3   4   2     2407.96     2649.66     20.22 o 
  -2   4   2     1392.10     1656.60     15.33 o 
  -1   4   2       56.85       50.83      0.90 o 
   0   4   2      121.32      106.95      1.70 o 
   1   4   2      204.11      189.08      2.72 o 
   2   4   2      121.04      122.32      1.90 o 
   3   4   2      150.26      146.73      2.78 o 
   4   4   2      175.63      168.89      3.65 o 
   5   4   2       72.42       72.48      2.56 o 
   6   4   2        0.03       -0.85      1.02 o 
   7   4   2        9.15        9.90      1.83 o 
   8   4   2       57.42       53.04      4.35 o 
 -10   5   2        7.73        5.36      2.61 o 
  -9   5   2       99.57       90.74      4.01 o 
  -8   5   2       42.43       42.77      2.24 o 
  -7   5   2       84.97       96.71      2.28 o 
  -6   5   2        1.21        1.20      0.63 o 
  -5   5   2      384.61      391.81      3.76 o 
  -4   5   2      360.77      372.79      4.27 o 
  -3   5   2      748.04      836.29      8.29 o 
  -2   5   2      135.62      135.94      1.83 o 
  -1   5   2      469.65      441.86     28.43 o 
   0   5   2        7.24        9.58      0.79 o 
   1   5   2     1003.98      997.32      9.76 o 
   2   5   2      294.31      287.08      4.19 o 
   3   5   2       43.55       47.85      1.68 o 
   4   5   2      410.46      421.73      9.11 o 
   5   5   2       35.21       36.59      2.03 o 
   6   5   2        5.54        4.65      1.18 o 
   7   5   2       18.68       19.34      3.87 o 
 -10   6   2      126.20      119.14      5.96 o 
  -9   6   2        4.61        5.66      1.88 o 
  -8   6   2      335.57      348.72      6.16 o 
  -7   6   2       25.58       23.86      1.70 o 
  -6   6   2      237.34      235.91      5.86 o 
  -5   6   2       47.63       62.91      2.18 o 
  -4   6   2       89.82       89.53      2.81 o 
  -3   6   2      330.41      293.94      6.17 o 
  -2   6   2       27.01       33.57      6.92 o 
  -1   6   2      275.12      307.35      6.33 o 
   0   6   2      685.56      667.94      9.28 o 
   1   6   2       38.00       40.05      1.67 o 
   2   6   2      522.02      520.43      6.81 o 
   3   6   2       65.59       65.27      2.12 o 
   4   6   2      136.75      127.33      3.30 o 
   5   6   2      153.53      143.74      6.62 o 
   6   6   2        8.93       10.83      2.18 o 
  -9   7   2       39.78       40.76      3.27 o 
  -8   7   2       50.54       47.73      3.38 o 
  -7   7   2      206.75      198.17      5.68 o 
  -6   7   2      348.97      339.00      5.50 o 
  -5   7   2        1.87       -0.38      0.94 o 
  -4   7   2      270.88      264.57      5.01 o 
  -3   7   2      434.82      442.67      6.74 o 
  -2   7   2        1.17        0.11      1.15 o 
  -1   7   2       94.20       98.18      3.31 o 
   0   7   2        4.59        2.80      1.81 o 
   1   7   2      575.17      571.70     10.28 o 
   2   7   2      452.03      490.22      7.76 o 
   3   7   2      108.52      120.83      4.41 o 
   4   7   2        2.81        4.70      1.43 o 
   5   7   2       86.52       85.76      4.17 o 
  -9   8   2       69.58       59.27      5.49 o 
  -8   8   2      112.38      113.60      5.24 o 
  -7   8   2       44.81       43.16      4.97 o 
  -6   8   2      470.76      471.06      7.03 o 
  -5   8   2        1.53       -1.13      1.13 o 
  -4   8   2       57.12       50.48      2.11 o 
  -3   8   2        7.40        8.41      1.78 o 
  -2   8   2       40.11       38.59      2.63 o 
  -1   8   2       21.09       20.46      2.01 o 
   0   8   2       72.14       72.57      2.96 o 
   1   8   2       31.60       30.46      2.14 o 
   2   8   2      231.00      241.18      6.30 o 
   3   8   2        1.93        3.52      1.37 o 
   4   8   2      158.66      151.58      5.40 o 
  -8   9   2       53.09       46.50      5.21 o 
  -7   9   2       42.42       51.26      3.25 o 
  -6   9   2      220.49      213.93      5.89 o 
  -5   9   2       72.74       69.89      2.77 o 
  -4   9   2      231.63      219.45      6.45 o 
  -3   9   2      142.34      133.67      4.74 o 
  -2   9   2       23.81       26.88      3.15 o 
  -1   9   2       14.66       18.96      2.08 o 
   0   9   2      230.16      229.12      6.80 o 
   1   9   2       68.57       68.49      6.82 o 
   2   9   2      185.80      187.42      5.19 o 
   3   9   2       26.19       31.76      2.58 o 
  -7  10   2       34.10       32.84      3.41 o 
  -6  10   2       81.00       89.05      4.88 o 
  -5  10   2       75.48       84.35      4.37 o 
  -4  10   2      182.45      173.31      5.92 o 
  -3  10   2       70.85       70.73      5.82 o 
  -2  10   2       32.91       34.67      2.90 o 
  -1  10   2      151.87      149.93      9.22 o 
   0  10   2       59.11       60.57      4.44 o 
   1  10   2      191.93      189.28      5.48 o 
   2  10   2       94.86       97.69      4.31 o 
  -6  11   2      106.65      114.43      5.37 o 
  -5  11   2       14.22       12.16      2.57 o 
  -4  11   2       23.59       27.69      3.09 o 
  -3  11   2        0.22        1.66      1.73 o 
  -2  11   2       80.50       80.24      4.12 o 
  -1  11   2      130.45      137.47      5.11 o 
   0 -11   3       56.46       55.16      3.05 o 
   1 -11   3        9.67       11.88      2.04 o 
   2 -11   3       26.96       27.77      2.84 o 
   3 -11   3       20.43       24.91      3.02 o 
   4 -11   3       75.79       79.11     12.06 o 
   5 -11   3        1.44        1.81      2.18 o 
   6 -11   3        8.44       13.06      2.67 o 
  -2 -10   3        1.18        3.98      1.11 o 
  -1 -10   3       19.39       21.19      1.87 o 
   0 -10   3       35.99       35.67      2.68 o 
   1 -10   3       20.43       23.17      3.77 o 
   2 -10   3        9.78        9.49      3.52 o 
   3 -10   3       17.55       18.87      4.20 o 
   4 -10   3       26.57       22.68      4.58 o 
   5 -10   3       75.30       83.32      6.92 o 
   6 -10   3       44.83       49.07      6.08 o 
   7 -10   3       24.63       26.34      3.76 o 
  -2  -9   3      126.31      130.73      3.47 o 
  -1  -9   3      100.44       97.56      3.20 o 
   0  -9   3       44.37       35.92      5.15 o 
   1  -9   3      253.25      275.93     12.01 o 
   2  -9   3       20.12       19.72      3.94 o 
   3  -9   3       10.48        8.34      3.12 o 
   4  -9   3       26.43       28.58      4.50 o 
   5  -9   3       39.67       41.22      2.17 o 
   6  -9   3      134.93      134.97      4.57 o 
   7  -9   3       12.81       11.19      2.06 o 
   8  -9   3        2.42        1.29      3.48 o 
  -5  -8   3       69.97       62.70      3.05 o 
  -4  -8   3       22.89       19.49      1.63 o 
  -2  -8   3      181.34      195.64      9.33 o 
  -1  -8   3       26.90       29.67      4.48 o 
   0  -8   3      160.52      153.05      8.06 o 
   1  -8   3       67.03       62.08      2.81 o 
   2  -8   3        3.21        2.00      2.28 o 
   4  -8   3        0.21       -0.79      0.79 o 
   5  -8   3       13.43       14.05      2.06 o 
   6  -8   3      214.39      218.57      4.98 o 
   7  -8   3      120.05      114.66      4.48 o 
   8  -8   3        0.44        0.22      3.13 o 
   9  -8   3        9.70       13.19      3.77 o 
  -6  -7   3       32.28       25.73      2.58 o 
  -5  -7   3        9.66       10.76      1.48 o 
  -4  -7   3        0.30        0.59      1.07 o 
  -3  -7   3       40.70       43.78      4.44 o 
  -2  -7   3       38.51       36.68      2.83 o 
  -1  -7   3      777.39      800.77     22.58 o 
   0  -7   3        4.88        3.05      1.81 o 
   1  -7   3      113.36      117.54      4.22 o 
   2  -7   3      133.92      138.81      5.09 o 
   3  -7   3       81.43       81.58      3.24 o 
   4  -7   3       37.03       38.14      2.60 o 
   5  -7   3      166.86      160.34      4.53 o 
   6  -7   3        0.05       -0.64      1.41 o 
   7  -7   3      186.41      175.31      5.41 o 
   8  -7   3      180.62      190.46      5.92 o 
   9  -7   3      130.87      112.84      6.47 o 
  -6  -6   3       36.37       32.03      2.15 o 
  -5  -6   3        9.38       11.18      1.29 o 
  -4  -6   3      115.82      115.21      3.98 o 
  -3  -6   3      241.61      232.08      5.04 o 
  -2  -6   3       98.18       94.16      2.91 o 
  -1  -6   3       87.38       78.14      2.44 o 
   0  -6   3        7.40        8.65      0.65 o 
   1  -6   3      105.73      116.33      4.19 o 
   2  -6   3      168.08      146.73     11.34 o 
   3  -6   3        4.64        3.20      0.80 o 
   4  -6   3        7.33        5.74      0.93 o 
   5  -6   3      144.56      140.39      2.98 o 
   6  -6   3       64.69       60.22      2.22 o 
   7  -6   3      105.73      108.78      2.44 o 
   8  -6   3        7.13        7.55      1.42 o 
   9  -6   3       35.76       33.02      2.56 o 
  10  -6   3      261.75      271.85      8.97 o 
  -7  -5   3        3.28        2.54      1.35 o 
  -6  -5   3      138.61      140.22      3.87 o 
  -5  -5   3       61.70       57.01      2.21 o 
  -4  -5   3      121.77      111.70      2.72 o 
  -3  -5   3      176.71      163.13      5.40 o 
  -2  -5   3      186.20      186.66      3.99 o 
  -1  -5   3     1403.54     1468.93     22.70 o 
   0  -5   3      489.50      489.39      4.95 o 
   1  -5   3      613.76      635.78      6.99 o 
   2  -5   3      499.85      462.76      6.34 o 
   3  -5   3      596.17      595.17      7.07 o 
   4  -5   3      252.65      246.63      3.49 o 
   5  -5   3      530.76      538.71      6.02 o 
   6  -5   3      902.28      898.50      9.45 o 
   7  -5   3     1190.32     1200.58     11.35 o 
   8  -5   3        1.42        1.28      0.98 o 
   9  -5   3        1.54        1.44      0.97 o 
  10  -5   3       52.08       47.53      3.51 o 
  -8  -4   3      145.30      125.39      6.09 o 
  -7  -4   3       32.57       36.34      2.43 o 
  -6  -4   3      107.46      112.16      3.32 o 
  -5  -4   3      644.96      652.38     11.44 o 
  -4  -4   3       79.16       84.75      2.84 o 
  -3  -4   3       26.31       24.00      0.82 o 
  -2  -4   3       21.83       26.46      1.73 o 
  -1  -4   3      156.48      173.72      3.95 o 
   0  -4   3        1.65       12.02      0.47 o 
   1  -4   3      765.40      854.47     10.47 o 
   2  -4   3        0.06        0.15      0.30 o 
   3  -4   3     1041.15     1063.49      8.08 o 
   4  -4   3        4.40        8.38      0.65 o 
   5  -4   3      422.95      418.75      4.24 o 
   6  -4   3       56.99       52.97      1.60 o 
   7  -4   3       32.09       29.53      1.39 o 
   8  -4   3      556.83      563.96      6.91 o 
   9  -4   3       36.23       34.26      2.44 o 
  10  -4   3        0.60       -1.62      1.62 o 
  -8  -3   3      131.23      119.25      4.62 o 
  -7  -3   3       60.36       52.05      2.92 o 
  -6  -3   3        6.29        4.91      1.26 o 
  -5  -3   3       27.52       23.90      3.01 o 
  -4  -3   3      774.33      726.46     11.85 o 
  -3  -3   3      460.90      476.93      5.51 o 
  -2  -3   3      146.66      192.76      6.13 o 
  -1  -3   3     3894.25     4300.79     61.87 o 
   0  -3   3      746.81      797.04     12.25 o 
   1  -3   3     1150.44     1239.57     12.67 o 
   2  -3   3       21.53       18.05      0.63 o 
   3  -3   3        0.43        4.64      0.41 o 
   4  -3   3      236.76      237.42      2.35 o 
   5  -3   3       62.74       56.23      2.52 o 
   6  -3   3     1691.13     1670.28     12.78 o 
   7  -3   3        1.64       -0.02      0.68 o 
   8  -3   3       41.53       43.57      2.19 o 
   9  -3   3       16.15       11.51      1.83 o 
  10  -3   3      112.82      108.80      5.41 o 
  -9  -2   3        3.64        3.37      2.14 o 
  -8  -2   3        5.85        3.09      1.32 o 
  -7  -2   3      100.03      102.03      3.35 o 
  -6  -2   3      182.40      175.26      6.41 o 
  -5  -2   3       32.15       28.31      2.00 o 
  -4  -2   3      146.01      152.80      3.63 o 
  -3  -2   3       79.19       81.77      1.46 o 
  -2  -2   3       36.70       30.93      1.02 o 
  -1  -2   3      246.91      225.86      6.92 o 
   0  -2   3     9314.41     9999.68    115.08 o 
   1  -2   3      978.91      967.04     16.21 o 
   2  -2   3     2113.18     2190.70     18.06 o 
   3  -2   3       13.22       10.97      0.49 o 
   4  -2   3       87.25       92.27      1.32 o 
   5  -2   3       58.37       47.11      1.44 o 
   6  -2   3      521.61      485.62      4.83 o 
   7  -2   3      624.60      618.37      6.95 o 
   8  -2   3      172.63      179.75      3.28 o 
   9  -2   3       41.97       39.71      2.47 o 
  10  -2   3      143.99      136.81      6.97 o 
  -9  -1   3       18.32       19.85      2.94 o 
  -8  -1   3       19.69       16.74      1.85 o 
  -7  -1   3      273.58      255.81      5.49 o 
  -6  -1   3       39.96       34.88      1.43 o 
  -5  -1   3      831.00      826.06      9.10 o 
  -3  -1   3      720.63      768.33      8.57 o 
  -2  -1   3      874.53      957.94     13.34 o 
  -1  -1   3    14203.19    14227.85    197.00 o 
   0  -1   3      848.36      806.79     19.26 o 
   1  -1   3     1499.03     1474.02     16.46 o 
   2  -1   3     1200.42     1251.73     10.65 o 
   3  -1   3      178.97      154.34      1.83 o 
   4  -1   3     3806.22     3916.09     27.61 o 
   5  -1   3     1663.63     1588.51     11.91 o 
   6  -1   3      178.55      164.23      2.65 o 
   7  -1   3      487.84      465.98      8.62 o 
   8  -1   3      138.66      139.79      2.99 o 
   9  -1   3      217.22      224.33      4.46 o 
 -10   0   3        7.57        4.89      2.68 o 
  -9   0   3        1.44        1.72      1.65 o 
  -8   0   3      453.51      463.35      6.77 o 
  -7   0   3      164.91      157.49      3.26 o 
  -6   0   3      106.52      101.07      4.55 o 
  -5   0   3      611.86      594.46     10.55 o 
  -4   0   3        6.30        6.80      0.62 o 
  -3   0   3     3690.77     3782.89     35.20 o 
  -2   0   3     1901.48     2003.39     16.41 o 
  -1   0   3     2692.68     2723.34     24.24 o 
   0   0   3      241.43      253.29      3.25 o 
   1   0   3      892.77      932.41      8.76 o 
   2   0   3      830.44      851.40      8.06 o 
   3   0   3       73.38       74.17      3.28 o 
   4   0   3       69.27       73.87      1.36 o 
   5   0   3     1886.54     1774.17     15.43 o 
   6   0   3      270.48      272.98      4.43 o 
   7   0   3        1.42        1.62      0.80 o 
   8   0   3       79.30       85.04      2.59 o 
   9   0   3       87.16       98.50      3.14 o 
 -10   1   3        1.97       -0.10      1.68 o 
  -9   1   3       62.11       59.56      2.10 o 
  -8   1   3        0.02        0.59      0.85 o 
  -7   1   3      328.34      314.04      4.41 o 
  -6   1   3     1596.26     1541.44     14.99 o 
  -5   1   3        0.69        3.33      0.60 o 
  -4   1   3      126.37      146.77      1.85 o 
  -3   1   3     1894.19     2044.16     20.58 o 
  -2   1   3     1054.20     1138.76      9.71 o 
  -1   1   3     3615.91     3832.82     34.95 o 
   0   1   3      143.72      158.90      1.51 o 
   1   1   3      245.93      247.61      2.71 o 
   2   1   3       84.91       27.47      1.43 o 
   3   1   3      546.75      600.13      4.86 o 
   4   1   3      198.95      189.70      2.48 o 
   5   1   3        3.52        7.60      1.25 o 
   6   1   3      316.32      305.31      4.75 o 
   7   1   3      216.28      214.96      3.88 o 
   8   1   3      169.99      159.97      4.60 o 
   9   1   3        0.01       -1.35      1.35 o 
 -10   2   3       66.04       70.39      6.14 o 
  -9   2   3        0.56       -0.85      0.95 o 
  -8   2   3       72.33       66.90      2.24 o 
  -7   2   3       32.95       28.81      1.43 o 
  -6   2   3       32.39       24.14      1.00 o 
  -5   2   3       33.22       30.17      1.33 o 
  -4   2   3      737.99      750.15      5.60 o 
  -3   2   3        5.41       11.75      0.47 o 
  -2   2   3     7792.43     8252.34     68.43 o 
  -1   2   3     4361.37     4687.44     56.47 o 
   0   2   3      391.10      396.80      3.60 o 
   1   2   3      159.85      163.72      1.93 o 
   2   2   3        1.79        5.54      0.49 o 
   3   2   3       78.32       84.41      1.32 o 
   4   2   3     1108.97     1084.18     16.47 o 
   5   2   3      345.26      345.78      6.11 o 
   6   2   3       14.65       13.61      1.45 o 
   7   2   3       11.56       15.95      3.92 o 
   8   2   3      134.44      137.98      4.35 o 
   9   2   3      186.82      197.22      8.79 o 
 -10   3   3      136.06      127.02      4.96 o 
  -9   3   3      114.71      117.19      5.31 o 
  -8   3   3      502.73      496.84      8.16 o 
  -7   3   3      556.69      574.90      6.51 o 
  -6   3   3      100.57      111.67      1.90 o 
  -5   3   3        2.09        0.83      0.48 o 
  -4   3   3      107.55       88.78      1.46 o 
  -3   3   3        0.17        0.34      0.32 o 
  -2   3   3      332.39      319.41      2.92 o 
  -1   3   3      860.75      982.82     11.87 o 
   0   3   3      368.77      368.08      4.35 o 
   1   3   3     2649.58     2599.80     23.65 o 
   2   3   3      358.76      351.22      3.98 o 
   3   3   3      838.89      817.59     10.88 o 
   4   3   3      722.00      679.40      9.73 o 
   5   3   3        1.09        3.44      0.94 o 
   6   3   3      577.05      554.49      9.14 o 
   7   3   3       21.50       22.08      3.46 o 
   8   3   3        4.76        7.45      1.89 o 
 -10   4   3       32.87       25.60      2.75 o 
  -9   4   3      465.51      465.41      8.14 o 
  -8   4   3      215.74      220.23      3.88 o 
  -7   4   3        0.52        0.68      0.74 o 
  -6   4   3     1388.16     1335.96     13.13 o 
  -5   4   3       18.05       17.66      0.89 o 
  -4   4   3     1069.84     1147.59      8.24 o 
  -3   4   3       88.01       77.81      1.40 o 
  -2   4   3      762.51      854.72      8.92 o 
  -1   4   3     1070.11     1086.46     15.22 o 
   0   4   3     1168.11     1241.55     12.98 o 
   1   4   3       59.31       78.13      1.38 o 
   2   4   3      487.49      484.27      5.28 o 
   3   4   3       26.95       30.57      1.41 o 
   4   4   3      371.99      366.09      6.17 o 
   5   4   3        2.39        0.84      0.88 o 
   6   4   3       90.34       97.99      3.26 o 
   7   4   3       14.71       13.41      1.73 o 
   8   4   3      144.63      138.75      6.80 o 
 -10   5   3        0.97       -0.28      2.33 o 
  -9   5   3      567.30      565.69     11.23 o 
  -8   5   3        2.13       -0.86      2.12 o 
  -7   5   3       35.29       33.91      1.74 o 
  -6   5   3        0.09        0.26      0.68 o 
  -5   5   3      276.08      309.73      3.15 o 
  -4   5   3       62.66       60.71      1.41 o 
  -3   5   3        2.79        4.93      0.85 o 
  -2   5   3        0.53        2.69      0.42 o 
  -1   5   3      929.61      973.47     14.51 o 
   0   5   3      320.87      310.11      3.85 o 
   1   5   3      254.99      258.71      3.21 o 
   2   5   3        0.01       -0.63      0.69 o 
   3   5   3       55.81       47.51      1.75 o 
   4   5   3      159.93      156.36      3.61 o 
   5   5   3      108.44      111.84      3.28 o 
   6   5   3        2.56        1.19      1.04 o 
   7   5   3       57.61       63.42      3.72 o 
 -10   6   3       63.65       65.67      4.75 o 
  -9   6   3        9.31        6.95      3.67 o 
  -8   6   3       24.33       22.65      2.67 o 
  -7   6   3      105.55      110.40      3.06 o 
  -6   6   3      312.39      288.91      4.02 o 
  -5   6   3     1014.57     1014.79     11.92 o 
  -4   6   3      298.87      296.77      4.57 o 
  -3   6   3      255.04      275.92      4.81 o 
  -2   6   3      199.45      209.04      2.91 o 
  -1   6   3        2.98        1.23      1.08 o 
   0   6   3      442.68      476.15      7.12 o 
   1   6   3      281.69      276.36      4.82 o 
   2   6   3      323.09      322.84      5.58 o 
   3   6   3      344.07      344.82      6.11 o 
   4   6   3       77.54       74.35      3.23 o 
   5   6   3       31.18       35.72      3.95 o 
   6   6   3       60.25       59.01      3.91 o 
  -9   7   3       28.19       25.81      2.76 o 
  -8   7   3       70.13       66.99      3.68 o 
  -7   7   3        1.39       -1.32      1.32 o 
  -6   7   3      237.75      226.79      4.31 o 
  -5   7   3      616.75      634.25      8.30 o 
  -4   7   3       82.49       78.10      2.55 o 
  -3   7   3      178.88      173.18      3.50 o 
  -2   7   3      421.85      408.05      8.35 o 
  -1   7   3       63.45       71.26      5.67 o 
   0   7   3      544.20      558.92     10.27 o 
   1   7   3       24.85       26.09      1.94 o 
   2   7   3      283.46      274.63      5.20 o 
   3   7   3      664.21      679.20     13.81 o 
   4   7   3        1.77        1.54      1.41 o 
   5   7   3        0.07        0.40      1.44 o 
  -9   8   3       12.91       17.94      3.74 o 
  -8   8   3      150.37      151.43      5.31 o 
  -7   8   3      194.64      175.87      5.44 o 
  -6   8   3        1.74       -0.55      1.25 o 
  -5   8   3      251.46      248.00      5.15 o 
  -4   8   3      579.67      575.62      8.74 o 
  -3   8   3      100.95      100.68      3.94 o 
  -2   8   3       53.29       54.51      3.00 o 
  -1   8   3       44.65       48.93      2.75 o 
   0   8   3        1.37        0.26      1.77 o 
   1   8   3      308.61      304.22      6.79 o 
   2   8   3       21.92       24.07      2.07 o 
   3   8   3        0.30       -1.26      1.26 o 
   4   8   3        8.79        8.05      1.85 o 
  -8   9   3      164.77      159.51      7.85 o 
  -7   9   3      118.76      106.93      4.31 o 
  -6   9   3      212.18      204.79      4.25 o 
  -5   9   3        2.93        0.22      1.04 o 
  -4   9   3      182.87      176.34      5.73 o 
  -3   9   3      145.82      150.07      5.19 o 
  -2   9   3        9.78        7.33      1.76 o 
  -1   9   3      125.24      111.36      4.04 o 
   0   9   3        1.36        1.11      1.38 o 
   1   9   3       74.98       74.36      3.72 o 
   2   9   3        2.83        0.56      4.43 o 
   3   9   3        0.17        1.20      1.44 o 
  -7  10   3        3.64        9.63      3.80 o 
  -6  10   3       52.92       46.91      2.36 o 
  -5  10   3      157.75      160.29      5.98 o 
  -4  10   3       12.02       14.59      2.53 o 
  -3  10   3        9.44       11.14      2.16 o 
  -2  10   3       15.27        9.40      1.93 o 
  -1  10   3      161.28      159.95      5.28 o 
   0  10   3       37.79       40.15      5.45 o 
   1  10   3       22.28       18.04      3.06 o 
  -6  11   3       19.30       20.55      3.01 o 
  -5  11   3        9.38       14.10      2.64 o 
  -4  11   3       52.11       45.26      6.15 o 
  -3  11   3        7.25       11.99      2.27 o 
  -2  11   3        0.64        1.52      1.80 o 
  -1  11   3        6.48        6.36      2.80 o 
   0 -11   4        0.02        1.10      4.33 o 
   1 -11   4       33.98       30.27      3.69 o 
   2 -11   4        1.89        1.31      1.77 o 
   3 -11   4        9.65       10.64      4.04 o 
   4 -11   4       52.70       54.86      6.73 o 
   5 -11   4       23.26       30.78      5.32 o 
  -1 -10   4        0.04        0.58      1.14 o 
   0 -10   4      102.65      100.59      3.72 o 
   1 -10   4       26.48       23.33      4.69 o 
   2 -10   4       29.17       32.14      5.06 o 
   3 -10   4        4.74       13.80      4.05 o 
   4 -10   4       21.56       24.41      4.77 o 
   5 -10   4        2.81        2.24      3.09 o 
   6 -10   4        1.51        2.46      3.09 o 
   7 -10   4       27.76       34.69      6.10 o 
  -2  -9   4       39.58       44.95      5.50 o 
  -1  -9   4        0.33        9.07      3.26 o 
   0  -9   4        8.04        5.26      3.40 o 
   1  -9   4      210.37      202.84     10.09 o 
   2  -9   4      387.03      405.46     15.12 o 
   3  -9   4      146.43      139.80      8.14 o 
   4  -9   4       17.01       17.03      3.77 o 
   5  -9   4       39.76       34.01      2.02 o 
   6  -9   4        3.87        1.67      2.21 o 
   7  -9   4        4.46        6.10      3.76 o 
   8  -9   4       27.34       20.99      4.39 o 
  -5  -8   4       19.48       18.21      1.91 o 
  -4  -8   4       53.50       57.23      2.33 o 
  -2  -8   4      134.85      126.26      7.43 o 
  -1  -8   4      290.21      308.53     12.12 o 
   0  -8   4       15.04       12.85      2.03 o 
   1  -8   4      299.90      288.72      6.57 o 
   2  -8   4       69.81       66.06      3.78 o 
   3  -8   4       13.87        9.31      2.20 o 
   4  -8   4      211.69      217.16      5.62 o 
   5  -8   4       83.73       75.60      3.79 o 
   6  -8   4       15.79       13.68      1.94 o 
   7  -8   4      308.27      322.21      7.75 o 
   8  -8   4      253.47      234.40      9.76 o 
   9  -8   4       56.49       58.80      5.50 o 
  -6  -7   4        0.73       -0.02      1.42 o 
  -5  -7   4      308.89      310.78      5.87 o 
  -4  -7   4      430.89      446.40      7.11 o 
  -3  -7   4       57.43       64.92      3.39 o 
  -2  -7   4      277.00      266.45      5.53 o 
  -1  -7   4      128.66      115.60      4.14 o 
   0  -7   4      128.56      124.57      3.84 o 
   1  -7   4      187.39      175.23      5.40 o 
   2  -7   4       11.64        9.87      1.89 o 
   3  -7   4      230.31      232.00      4.29 o 
   4  -7   4      230.68      222.50      5.04 o 
   5  -7   4      371.77      374.37      7.66 o 
   6  -7   4       29.57       29.63      2.49 o 
   7  -7   4       16.33       18.33      3.30 o 
   8  -7   4       18.99       17.80      2.49 o 
   9  -7   4      152.24      161.66      7.67 o 
  -6  -6   4       37.68       31.44      2.12 o 
  -5  -6   4       40.30       38.62      2.57 o 
  -4  -6   4        0.03        0.78      0.74 o 
  -3  -6   4      178.09      169.06      4.20 o 
  -2  -6   4       79.85       88.25      2.82 o 
  -1  -6   4      105.67      120.14      3.58 o 
   0  -6   4        5.08        4.18      0.61 o 
   1  -6   4        3.16        1.29      0.93 o 
   2  -6   4       76.94       86.30      3.10 o 
   3  -6   4      151.89      160.73      2.92 o 
   4  -6   4       77.10       86.08      3.09 o 
   5  -6   4        8.89        7.34      1.04 o 
   6  -6   4      365.54      362.06      5.61 o 
   7  -6   4      203.58      213.52      4.04 o 
   8  -6   4        9.15        8.21      1.40 o 
   9  -6   4       13.80       16.35      2.10 o 
  -7  -5   4       36.11       29.86      2.97 o 
  -6  -5   4      210.93      226.91      5.05 o 
  -5  -5   4      476.79      481.29      7.84 o 
  -4  -5   4      119.63      116.64      2.74 o 
  -3  -5   4      143.07      141.47      3.60 o 
  -2  -5   4      507.94      563.98      8.68 o 
  -1  -5   4       12.29        8.16      2.64 o 
   0  -5   4     1024.84     1062.10     10.02 o 
   1  -5   4      274.33      300.16      3.76 o 
   2  -5   4        5.97        7.34      0.65 o 
   3  -5   4      469.92      465.99      5.89 o 
   4  -5   4        9.30        9.75      0.98 o 
   5  -5   4      629.68      612.26      6.16 o 
   6  -5   4      279.39      273.96      4.24 o 
   7  -5   4      361.93      361.12      4.60 o 
   8  -5   4      325.91      320.56      5.16 o 
   9  -5   4       10.00        9.30      1.43 o 
  10  -5   4        0.52       -0.62      1.64 o 
  -8  -4   4        1.45       -0.75      1.71 o 
  -7  -4   4      213.07      204.77      5.03 o 
  -6  -4   4        6.32        4.41      1.10 o 
  -5  -4   4        7.17        3.78      1.16 o 
  -4  -4   4      659.78      654.45      9.31 o 
  -3  -4   4        0.72       -0.02      0.34 o 
  -2  -4   4      174.33      166.54      4.24 o 
  -1  -4   4     1697.34     1779.71     26.82 o 
   0  -4   4      666.83      728.21      6.96 o 
   1  -4   4      933.56      870.50     10.76 o 
   2  -4   4        0.81        0.02      0.32 o 
   3  -4   4      369.93      380.83      3.75 o 
   4  -4   4      519.62      488.77      4.30 o 
   5  -4   4      639.88      645.89      5.59 o 
   6  -4   4       99.45       94.13      2.03 o 
   7  -4   4       41.64       43.34      1.59 o 
   8  -4   4       34.49       33.75      1.70 o 
   9  -4   4      267.75      263.66      5.14 o 
  10  -4   4        1.43        0.43      1.78 o 
  -8  -3   4        1.50        2.18      1.44 o 
  -7  -3   4      623.34      635.87     10.41 o 
  -6  -3   4        8.69        6.37      1.17 o 
  -5  -3   4      126.51      123.20      4.41 o 
  -4  -3   4        0.50       -0.72      0.86 o 
  -3  -3   4     1066.41     1138.70     10.99 o 
  -2  -3   4     2323.09     2412.88     35.92 o 
  -1  -3   4      141.96      131.03      3.94 o 
   0  -3   4     1336.78     1321.94     13.31 o 
   1  -3   4     2917.36     2994.38     29.96 o 
   2  -3   4      703.09      687.58      5.75 o 
   3  -3   4       18.98       27.62      0.76 o 
   4  -3   4      246.59      239.75      3.09 o 
   5  -3   4     1993.21     1937.72     14.48 o 
   6  -3   4      214.43      217.23      2.89 o 
   7  -3   4       51.31       54.34      1.67 o 
   8  -3   4       13.67       12.18      1.41 o 
   9  -3   4       31.93       30.84      2.31 o 
  10  -3   4       31.58       28.44      3.91 o 
  -9  -2   4        0.96        3.05      2.17 o 
  -8  -2   4        0.01        0.25      1.09 o 
  -7  -2   4       28.80       28.17      2.08 o 
  -6  -2   4      162.96      154.67      3.84 o 
  -5  -2   4        9.72        6.57      1.38 o 
  -4  -2   4        0.63        2.71      0.84 o 
  -3  -2   4      344.60      346.71      4.74 o 
  -2  -2   4       11.24        8.27      0.44 o 
   0  -2   4     9079.10     9542.94     95.68 o 
   1  -2   4      439.23      449.56      4.21 o 
   2  -2   4      607.96      610.11      5.59 o 
   3  -2   4        0.33        0.75      0.43 o 
   4  -2   4      680.26      737.94      5.64 o 
   5  -2   4      195.52      199.44      2.39 o 
   6  -2   4       56.22       54.91      1.41 o 
   7  -2   4        6.17        4.71      0.85 o 
   8  -2   4      115.52      115.84      2.80 o 
   9  -2   4       23.08       25.59      2.17 o 
  10  -2   4       50.29       48.24      4.74 o 
  -9  -1   4       37.27       34.56      3.13 o 
  -8  -1   4      217.64      224.69      5.40 o 
  -7  -1   4       17.41       15.92      1.64 o 
  -6  -1   4        0.60       -0.50      0.50 o 
  -5  -1   4      450.99      460.42      5.49 o 
  -4  -1   4      824.21      821.75     17.00 o 
  -3  -1   4     1848.08     1874.83     32.91 o 
  -2  -1   4     3178.09     3588.73     49.16 o 
  -1  -1   4     4245.46     4702.58     52.95 o 
   0  -1   4     6603.31     6856.01     68.99 o 
   1  -1   4        2.72       -0.51      0.51 o 
   2  -1   4       78.78       67.03      0.93 o 
   3  -1   4      369.78      408.47      3.78 o 
   4  -1   4      457.26      465.87      4.08 o 
   5  -1   4     2389.16     2357.51     17.20 o 
   6  -1   4      150.54      141.95      2.46 o 
   7  -1   4        1.63        1.06      0.70 o 
   8  -1   4      149.73      135.84      2.96 o 
   9  -1   4      153.51      157.49      3.98 o 
 -10   0   4        0.09       -0.04      2.21 o 
  -9   0   4        9.69        9.15      1.33 o 
  -8   0   4       29.69       26.74      2.34 o 
  -7   0   4      369.19      369.47      5.67 o 
  -6   0   4        7.08        2.10      0.83 o 
  -5   0   4      426.61      441.26      6.89 o 
  -4   0   4      168.30      136.68      2.11 o 
  -3   0   4      321.23      329.47      3.31 o 
  -2   0   4     1866.67     1806.52     14.90 o 
  -1   0   4       51.87       45.96      0.72 o 
   0   0   4      111.85      114.24      1.81 o 
   1   0   4     2143.06     2179.88     17.84 o 
   2   0   4     1683.01     1668.15     15.24 o 
   3   0   4        6.28        2.32      0.43 o 
   4   0   4      339.36      358.28      4.19 o 
   5   0   4        7.20       12.36      0.87 o 
   6   0   4      197.15      184.73      2.86 o 
   7   0   4      142.47      137.65      2.77 o 
   8   0   4       65.48       68.43      2.40 o 
   9   0   4      445.31      452.22     10.82 o 
 -10   1   4      153.52      148.59      5.30 o 
  -9   1   4       52.67       54.14      2.65 o 
  -8   1   4        2.17        1.45      0.77 o 
  -7   1   4       95.84      102.03      2.28 o 
  -6   1   4      716.23      710.21      7.73 o 
  -5   1   4     1140.26     1077.91      9.74 o 
  -4   1   4      179.43      201.15      2.18 o 
  -3   1   4     1199.79     1253.99     12.95 o 
  -2   1   4     1693.02     1705.12     15.47 o 
  -1   1   4      315.12      322.24      3.67 o 
   0   1   4       29.66       20.33      0.54 o 
   1   1   4      442.09      481.44      4.48 o 
   2   1   4      901.10      959.10      9.06 o 
   3   1   4      509.15      490.94      4.47 o 
   4   1   4        1.82        1.52      0.48 o 
   5   1   4      946.87      951.16      9.97 o 
   6   1   4      888.67      836.01     10.23 o 
   7   1   4      117.76      117.61      2.77 o 
   8   1   4       77.83       79.27      3.30 o 
   9   1   4       19.96       16.41      3.48 o 
 -10   2   4        4.33        5.54      1.95 o 
  -9   2   4       46.39       50.21      2.26 o 
  -8   2   4        0.02       -1.05      1.05 o 
  -7   2   4       12.53       11.39      1.05 o 
  -6   2   4       21.36       17.26      0.86 o 
  -5   2   4        1.34       -0.24      0.55 o 
  -4   2   4      803.54      844.66      6.22 o 
  -3   2   4        6.93       12.29      0.47 o 
  -2   2   4      348.84      391.69      3.85 o 
  -1   2   4     2211.67     2327.14     21.33 o 
   0   2   4     1441.63     1592.02     13.35 o 
   1   2   4      581.56      586.88      5.33 o 
   2   2   4     1108.90     1312.20     12.27 o 
   3   2   4       65.37       69.59      1.59 o 
   4   2   4       95.73      108.63      1.66 o 
   5   2   4     1357.03     1286.55     14.22 o 
   6   2   4        8.91        8.06      1.26 o 
   7   2   4      103.27      105.92      4.95 o 
   8   2   4      129.08      121.17      4.13 o 
 -10   3   4       17.49       16.04      2.83 o 
  -9   3   4       74.21       76.69      2.94 o 
  -8   3   4       96.69       93.66      3.05 o 
  -7   3   4      225.28      222.02      3.05 o 
  -6   3   4      881.10      793.27      7.08 o 
  -5   3   4      129.20      164.09      3.54 o 
  -4   3   4      182.44      210.73      2.56 o 
  -3   3   4     1718.91     1830.26     12.51 o 
  -2   3   4        0.40        3.32      0.49 o 
  -1   3   4       21.00       41.00      1.02 o 
   0   3   4        0.02        0.03      0.25 o 
   1   3   4      453.56      482.71      6.72 o 
   2   3   4      490.82      497.71      6.18 o 
   3   3   4       39.14       34.33      2.23 o 
   4   3   4      304.75      312.62      5.47 o 
   5   3   4      630.00      632.58      9.69 o 
   6   3   4       58.18       64.41      3.99 o 
   7   3   4      217.56      216.99      5.31 o 
   8   3   4        1.40        1.36      1.50 o 
 -10   4   4       21.01       24.92      3.63 o 
  -9   4   4       15.42       10.70      1.68 o 
  -8   4   4       54.58       57.86      2.03 o 
  -7   4   4        1.23        3.07      0.83 o 
  -6   4   4      242.88      190.50      4.10 o 
  -5   4   4      673.83      649.34      5.52 o 
  -4   4   4       73.26       84.81      1.31 o 
  -3   4   4      226.43      222.64      2.16 o 
  -2   4   4     1419.18     1428.74     12.30 o 
  -1   4   4        2.25        0.03      0.24 o 
   0   4   4     1388.68     1405.35     18.45 o 
   1   4   4      247.73      271.28      3.28 o 
   2   4   4      571.51      610.88      7.48 o 
   3   4   4     1133.95     1118.88     14.53 o 
   4   4   4      432.04      418.44      6.87 o 
   5   4   4        0.25        0.31      0.85 o 
   6   4   4      411.07      393.18      7.98 o 
   7   4   4       81.90       74.40      3.61 o 
 -10   5   4      117.06      118.28      6.10 o 
  -9   5   4       64.63       59.75      3.35 o 
  -8   5   4      593.48      616.44      9.19 o 
  -7   5   4       22.21       14.33      1.36 o 
  -6   5   4      188.40      164.19      3.13 o 
  -5   5   4      108.90      115.85      2.08 o 
  -4   5   4       39.54       29.21      1.08 o 
  -3   5   4        3.71        0.74      0.74 o 
  -2   5   4      144.20      146.90      2.11 o 
   0   5   4      794.94      802.22      9.13 o 
   1   5   4      133.95      122.39      2.33 o 
   2   5   4       47.36       47.79      1.59 o 
   3   5   4     1231.16     1206.01     13.98 o 
   4   5   4        7.49        7.04      1.11 o 
   5   5   4       96.76      100.36      3.35 o 
   6   5   4       22.51       21.46      2.18 o 
   7   5   4       20.67       26.55      2.64 o 
 -10   6   4       58.83       52.44      4.52 o 
  -9   6   4       22.17       25.26      2.86 o 
  -8   6   4       14.88       12.33      1.62 o 
  -7   6   4      442.99      424.04      6.82 o 
  -6   6   4      149.70      134.32      3.17 o 
  -5   6   4      262.83      267.84      4.45 o 
  -4   6   4      639.12      630.21      7.92 o 
  -3   6   4       66.22       72.42      2.29 o 
  -2   6   4       25.34       27.04      1.03 o 
  -1   6   4       23.23       20.48      3.92 o 
   0   6   4        6.48        7.80      1.12 o 
   1   6   4       49.45       50.07      1.94 o 
   2   6   4      658.92      659.03      9.74 o 
   3   6   4      339.54      340.41      6.15 o 
   4   6   4       67.47       71.44      5.42 o 
   5   6   4      139.70      132.95      4.46 o 
   6   6   4       25.06       26.09      3.07 o 
  -9   7   4       47.74       47.91      3.98 o 
  -8   7   4       66.78       65.98      3.66 o 
  -7   7   4       12.52       10.11      1.98 o 
  -6   7   4      134.23      124.80      3.17 o 
  -5   7   4       22.47       16.50      1.45 o 
  -4   7   4        0.15       -0.36      1.46 o 
  -3   7   4        0.01       -0.71      0.71 o 
  -2   7   4        2.85        5.11      1.45 o 
  -1   7   4      179.71      164.37      4.56 o 
   0   7   4      189.63      185.92      4.84 o 
   1   7   4       80.44       81.11      3.03 o 
   2   7   4       99.52       95.22      2.89 o 
   3   7   4        9.34       10.43      1.51 o 
   4   7   4       79.97       81.91      3.35 o 
   5   7   4       19.15       15.24      2.43 o 
  -9   8   4        0.20        3.30      2.95 o 
  -8   8   4      319.14      321.92      8.01 o 
  -7   8   4       31.50       30.71      2.74 o 
  -6   8   4      202.07      185.71      3.99 o 
  -5   8   4      412.58      401.10      6.08 o 
  -4   8   4        0.28        2.01      1.02 o 
  -3   8   4      194.57      179.83      5.42 o 
  -2   8   4        1.63        0.64      1.22 o 
  -1   8   4      236.39      231.26      5.90 o 
   0   8   4      342.85      334.29      7.43 o 
   1   8   4      131.07      146.37      4.45 o 
   2   8   4        6.31        5.61      1.51 o 
   3   8   4      228.74      241.60      7.43 o 
   4   8   4      127.47      125.03      5.11 o 
  -8   9   4      129.60      153.29      7.72 o 
  -7   9   4       14.04       17.55      2.41 o 
  -6   9   4       32.51       32.43      2.03 o 
  -5   9   4       15.85       14.91      1.56 o 
  -4   9   4       93.50       91.00      4.28 o 
  -3   9   4      427.13      421.55      9.54 o 
  -2   9   4      209.91      211.96      6.05 o 
  -1   9   4       41.04       41.74      2.78 o 
   0   9   4      191.14      186.44      5.41 o 
   1   9   4        6.47       10.12      1.79 o 
   2   9   4       79.58       85.28      5.17 o 
   3   9   4       24.16       19.88      2.46 o 
  -7  10   4       50.54       49.48      5.29 o 
  -6  10   4        1.25        0.37      1.36 o 
  -5  10   4        2.64        2.66      1.92 o 
  -4  10   4       36.18       37.85      3.35 o 
  -3  10   4       46.73       43.69      3.41 o 
  -2  10   4        5.16        5.55      5.63 o 
  -1  10   4      174.56      173.48      5.60 o 
   0  10   4       37.14       31.51      2.72 o 
   1  10   4        0.11       -1.45      3.33 o 
  -6  11   4       14.30       15.77      7.28 o 
  -5  11   4        0.12        0.89      2.01 o 
  -4  11   4       40.13       38.58      3.49 o 
  -3  11   4       11.41        8.45      2.58 o 
  -2  11   4       96.52       89.66      4.37 o 
  -1  11   4       15.89       18.77      2.83 o 
   0 -11   5      109.13      120.63      4.24 o 
   1 -11   5       90.59       93.11      4.04 o 
   2 -11   5       29.79       27.61      5.13 o 
   3 -11   5        0.55        3.43      3.00 o 
   4 -11   5       52.97       64.82      7.47 o 
   5 -11   5        5.19       17.17      4.46 o 
  -1 -10   5       93.55       98.20      6.00 o 
   0 -10   5       40.23       35.79      5.38 o 
   1 -10   5      198.57      208.73     10.78 o 
   2 -10   5        8.77       11.27      3.81 o 
   3 -10   5        6.38        7.01      3.42 o 
   4 -10   5      131.61      138.83      8.76 o 
   5 -10   5       21.98       26.67      4.99 o 
   6 -10   5       10.67       18.35      4.24 o 
   7 -10   5       26.63       31.55      7.73 o 
  -2  -9   5      322.36      299.16     12.50 o 
  -1  -9   5        5.10        9.43      3.32 o 
   0  -9   5       14.96       14.43      3.93 o 
   1  -9   5        3.59        3.13      2.03 o 
   2  -9   5      131.71      135.07      4.59 o 
   5  -9   5       67.78       65.35      2.76 o 
   6  -9   5        2.99        2.90      1.87 o 
   7  -9   5      161.71      161.90      8.31 o 
   8  -9   5       34.40       32.42      4.93 o 
  -5  -8   5       12.79       14.98      1.68 o 
  -2  -8   5        0.20        1.59      2.68 o 
  -1  -8   5      248.66      242.09      5.19 o 
   0  -8   5      212.86      224.24      6.97 o 
   1  -8   5       24.08       21.39      2.29 o 
   2  -8   5       89.77       93.58      4.41 o 
   3  -8   5      152.41      160.86      6.36 o 
   4  -8   5       16.32       14.85      1.30 o 
   5  -8   5       79.33       83.68      3.99 o 
   6  -8   5        5.11        4.95      1.53 o 
   7  -8   5        5.79        4.77      2.51 o 
   8  -8   5      235.64      235.29      9.82 o 
   9  -8   5       68.43       71.67      6.15 o 
  -6  -7   5       19.00       18.75      1.95 o 
  -5  -7   5       13.32       10.37      1.31 o 
  -4  -7   5      517.42      524.10      8.05 o 
  -3  -7   5      137.86      143.43      4.85 o 
  -2  -7   5      130.73      130.93      3.92 o 
  -1  -7   5        2.21        0.84      1.27 o 
   0  -7   5       38.78       37.33      1.94 o 
   1  -7   5      831.74      821.11     13.22 o 
   2  -7   5      296.86      302.22      8.46 o 
   3  -7   5      263.31      282.17      5.02 o 
   4  -7   5        3.04        0.75      2.03 o 
   5  -7   5      303.99      293.39      5.40 o 
   6  -7   5       91.79       80.94      3.50 o 
   7  -7   5       13.59       12.69      2.09 o 
   8  -7   5      118.57      121.07     10.04 o 
   9  -7   5      112.73      107.39      6.56 o 
  -6  -6   5        8.26        8.23      1.40 o 
  -5  -6   5       40.28       43.19      4.08 o 
  -4  -6   5       94.68       97.65      2.50 o 
  -3  -6   5       11.03       13.97      1.53 o 
  -2  -6   5      164.39      187.09      4.25 o 
  -1  -6   5      155.10      165.67      4.41 o 
   0  -6   5       11.59       11.99      0.72 o 
   1  -6   5      412.67      403.93      7.27 o 
   2  -6   5       57.75       48.96      2.05 o 
   3  -6   5      569.70      584.64      7.19 o 
   4  -6   5      243.68      235.03      3.52 o 
   5  -6   5       43.31       43.20      1.74 o 
   6  -6   5      856.38      866.50     10.72 o 
   7  -6   5      270.66      284.11      5.10 o 
   8  -6   5        4.70        3.24      1.07 o 
   9  -6   5      133.24      148.33     11.92 o 
  -7  -5   5        8.42        5.73      1.80 o 
  -6  -5   5      236.68      250.87      5.37 o 
  -5  -5   5      402.23      406.86      6.91 o 
  -4  -5   5        0.15        0.10      0.93 o 
  -3  -5   5      146.33      157.74      3.84 o 
  -2  -5   5      749.78      725.36     12.79 o 
  -1  -5   5      219.43      225.36     12.64 o 
   0  -5   5      716.05      750.58      7.35 o 
   1  -5   5       62.28       55.27      1.34 o 
   2  -5   5       90.61       84.79      1.73 o 
   3  -5   5       46.57       66.38      2.06 o 
   4  -5   5       23.68       22.04      1.29 o 
   5  -5   5       28.49       30.90      1.27 o 
   6  -5   5       28.79       29.59      1.46 o 
   7  -5   5       11.65       12.91      1.25 o 
   8  -5   5      128.15      130.02      2.95 o 
   9  -5   5       54.29       48.33      2.46 o 
  10  -5   5       22.71       20.97      5.82 o 
  -8  -4   5       31.78       31.52      3.64 o 
  -7  -4   5        0.57        1.92      1.14 o 
  -6  -4   5        3.51        2.51      1.23 o 
  -5  -4   5        6.84        9.22      1.12 o 
  -4  -4   5        0.17        1.28      0.74 o 
  -3  -4   5      394.35      422.06      4.61 o 
  -2  -4   5      320.14      332.47      6.89 o 
  -1  -4   5      157.83      172.97      4.88 o 
   0  -4   5     1019.60     1086.99     10.17 o 
   1  -4   5     1027.53     1171.20     15.36 o 
   2  -4   5       34.00       24.48      0.91 o 
   3  -4   5       14.88       18.71      0.81 o 
   4  -4   5      367.66      373.82      3.54 o 
   5  -4   5     2823.93     2859.14     20.78 o 
   6  -4   5      468.32      487.55      5.47 o 
   7  -4   5       32.70       34.35      1.53 o 
   8  -4   5      152.32      156.47      4.93 o 
   9  -4   5      135.29      135.16      3.63 o 
  10  -4   5       82.04       82.95      5.45 o 
  -8  -3   5       16.18       17.96      2.33 o 
  -7  -3   5      848.83      855.25     13.02 o 
  -6  -3   5      328.93      311.48      5.96 o 
  -5  -3   5       74.57       75.75      2.44 o 
  -4  -3   5       30.15       31.07      1.51 o 
  -3  -3   5     1439.88     1411.48     14.74 o 
  -2  -3   5      476.63      458.43      8.35 o 
  -1  -3   5     3933.24     4119.00     59.46 o 
   0  -3   5     2749.37     2953.15     26.29 o 
   1  -3   5      191.16      196.98      2.58 o 
   2  -3   5       45.52       32.04      0.94 o 
   3  -3   5      304.42      322.15      3.00 o 
   4  -3   5     1258.67     1274.31     10.69 o 
   5  -3   5      277.32      271.46      2.84 o 
   6  -3   5      251.82      238.81      3.08 o 
   7  -3   5      641.75      629.74      6.70 o 
   8  -3   5       17.90       18.97      1.64 o 
   9  -3   5      144.01      143.58      4.20 o 
  10  -3   5      174.84      187.25      8.00 o 
  -9  -2   5        7.71        2.89      2.19 o 
  -8  -2   5      178.72      179.00      5.96 o 
  -7  -2   5      131.31      142.15      3.94 o 
  -6  -2   5       73.46       67.81      2.53 o 
  -5  -2   5       77.65       91.68      2.62 o 
  -4  -2   5      361.86      383.11     18.37 o 
  -3  -2   5        6.10        3.76      0.48 o 
  -2  -2   5     3036.70     3137.75     31.10 o 
  -1  -2   5       50.46       57.87      1.09 o 
   0  -2   5     3441.39     3528.61     28.66 o 
   1  -2   5      233.58      232.86      2.71 o 
   2  -2   5      242.76      257.76      2.54 o 
   3  -2   5     1195.24     1204.12      9.04 o 
   4  -2   5     1255.18     1357.78     10.72 o 
   5  -2   5      160.12      152.08      2.07 o 
   6  -2   5      213.80      212.29      3.81 o 
   7  -2   5      125.36      127.78      2.54 o 
   8  -2   5      130.15      131.71      3.04 o 
   9  -2   5        1.85        0.41      1.30 o 
  -9  -1   5      302.57      304.63      8.26 o 
  -8  -1   5      606.73      602.43     10.23 o 
  -7  -1   5        5.86        7.68      1.32 o 
  -6  -1   5      511.99      491.61      6.36 o 
  -5  -1   5      390.74      372.08      4.26 o 
  -4  -1   5       43.95       25.52      1.35 o 
  -3  -1   5      774.79      830.26      8.98 o 
  -2  -1   5      787.63      879.34     12.48 o 
  -1  -1   5      162.10      148.56      1.86 o 
   0  -1   5       72.07       72.75      1.46 o 
   1  -1   5      576.35      579.58      4.84 o 
   2  -1   5       80.09       85.23      1.31 o 
   3  -1   5     1844.23     2065.24     14.02 o 
   4  -1   5      175.50      175.33      2.07 o 
   5  -1   5      249.64      237.13      2.63 o 
   6  -1   5       54.81       60.50      1.64 o 
   7  -1   5      164.61      155.54      3.59 o 
   8  -1   5       76.61       78.56      2.14 o 
   9  -1   5      174.26      174.32      4.24 o 
 -10   0   5        0.21       -2.00      2.00 o 
  -9   0   5       29.13       27.13      2.37 o 
  -8   0   5       25.61       24.86      1.52 o 
  -7   0   5       82.64       73.95      2.17 o 
  -6   0   5      787.08      774.13      9.42 o 
  -5   0   5       22.02       22.91      1.48 o 
  -4   0   5      858.21     1003.18      9.86 o 
  -3   0   5     1097.91     1210.86     10.38 o 
  -2   0   5       74.74       69.30      1.27 o 
  -1   0   5      396.26      410.64      3.73 o 
   0   0   5      784.67      851.77     10.27 o 
   1   0   5     1551.46     1611.76     13.88 o 
   2   0   5      469.90      432.53      5.25 o 
   3   0   5     3453.97     3786.62     26.59 o 
   4   0   5       82.19       87.97      1.72 o 
   5   0   5     1647.26     1592.13     14.10 o 
   6   0   5       28.83       28.45      1.28 o 
   7   0   5      264.48      264.10      3.81 o 
   8   0   5      290.53      315.37      5.52 o 
   9   0   5       11.25       17.05      2.81 o 
 -10   1   5      221.37      236.39      7.40 o 
  -9   1   5      253.48      251.66      4.22 o 
  -8   1   5       22.20       22.72      1.39 o 
  -7   1   5       55.04       51.50      1.68 o 
  -6   1   5     1446.01     1340.48     13.25 o 
  -5   1   5      334.27      328.03      3.72 o 
  -4   1   5     4493.24     4867.68     36.30 o 
  -3   1   5     1240.82     1353.11     10.52 o 
  -2   1   5      632.60      609.79      5.98 o 
  -1   1   5     1964.46     1930.05     19.56 o 
   0   1   5      268.94      244.78      2.47 o 
   1   1   5     2137.68     2284.83     20.50 o 
   2   1   5      393.66      357.72      3.57 o 
   3   1   5     1917.18     2073.50     17.52 o 
   4   1   5     1662.72     1576.14     15.07 o 
   5   1   5       10.91        8.77      0.91 o 
   6   1   5        5.05        4.20      0.80 o 
   7   1   5      265.89      258.84      4.51 o 
   8   1   5       25.55       29.04      1.53 o 
   9   1   5      215.06      222.00      9.47 o 
 -10   2   5       49.18       53.06      3.76 o 
  -9   2   5       23.68       20.69      1.48 o 
  -8   2   5      326.76      330.14      4.83 o 
  -7   2   5      456.44      434.39      5.54 o 
  -6   2   5       32.01       27.85      1.05 o 
  -5   2   5     1501.45     1548.54     12.36 o 
  -4   2   5     1486.24     1716.88     12.52 o 
  -3   2   5      563.10      500.72      3.86 o 
  -2   2   5        0.86        2.51      0.32 o 
  -1   2   5      147.43      173.80      2.06 o 
   0   2   5      480.55      420.87      5.20 o 
   1   2   5     1916.67     2045.01     30.12 o 
   2   2   5      599.16      632.45      5.79 o 
   3   2   5     1431.82     1453.54     16.21 o 
   4   2   5      984.12      956.51      8.76 o 
   5   2   5       77.58       82.25      1.97 o 
   6   2   5       16.06       15.63      2.13 o 
   7   2   5      206.62      222.87      5.35 o 
   8   2   5       40.31       35.68      3.12 o 
 -10   3   5        0.24       -1.30      1.62 o 
  -9   3   5       19.89       18.72      1.84 o 
  -8   3   5      149.05      150.36      3.82 o 
  -7   3   5       38.55       30.01      1.25 o 
  -6   3   5      210.57      234.49      2.88 o 
  -5   3   5      710.48      691.49      7.07 o 
  -4   3   5      282.40      274.38      3.12 o 
  -3   3   5      695.64      653.21      4.90 o 
  -2   3   5        6.54        6.14      0.36 o 
  -1   3   5        7.15       10.57      0.57 o 
   0   3   5      197.47      206.89      2.43 o 
   1   3   5       41.96       40.62      1.12 o 
   2   3   5       33.75       40.52      1.28 o 
   3   3   5     1198.38     1185.09     19.36 o 
   4   3   5      382.25      353.13      6.04 o 
   5   3   5        3.33        3.97      0.98 o 
   6   3   5       38.57       39.28      2.31 o 
   7   3   5        1.52        3.52      1.34 o 
   8   3   5      250.30      257.87      9.82 o 
 -10   4   5       30.58       28.70      3.78 o 
  -9   4   5      405.90      424.51      7.66 o 
  -8   4   5       24.90       29.18      1.60 o 
  -7   4   5      173.57      156.87      2.83 o 
  -6   4   5       65.14       80.82      1.94 o 
  -5   4   5      437.53      470.48      4.39 o 
  -4   4   5        9.30       20.96      0.80 o 
  -3   4   5      563.78      585.65      4.73 o 
  -2   4   5       93.14       86.85      1.44 o 
  -1   4   5      620.03      624.02      8.05 o 
   0   4   5     1074.34     1129.89     20.31 o 
   1   4   5        0.03        0.25      0.41 o 
   2   4   5      561.46      553.67      6.99 o 
   3   4   5      562.55      549.57      8.11 o 
   4   4   5      158.50      149.27      3.52 o 
   5   4   5      102.11      106.05      3.18 o 
   6   4   5        8.31        9.06      1.44 o 
   7   4   5       25.94       22.61      2.50 o 
 -10   5   5        0.07        1.26      2.45 o 
  -9   5   5       30.49       28.62      2.65 o 
  -8   5   5       22.21       21.07      1.78 o 
  -7   5   5      674.36      671.55     12.11 o 
  -6   5   5        0.01       -0.74      0.76 o 
  -5   5   5       78.26       71.24      1.68 o 
  -4   5   5     2082.56     2086.06     17.73 o 
  -3   5   5        0.63        1.04      0.69 o 
  -2   5   5      979.98     1016.95     10.01 o 
  -1   5   5      293.93      154.02      4.86 o 
   0   5   5      216.11      228.77      6.09 o 
   1   5   5      397.24      375.95      5.81 o 
   2   5   5      191.30      179.29      3.25 o 
   3   5   5       47.04       42.28      1.88 o 
   4   5   5      210.17      201.71      4.36 o 
   5   5   5       11.17       13.10      1.52 o 
   6   5   5       79.91       74.77      4.07 o 
   7   5   5        7.45        9.62      1.95 o 
 -10   6   5       46.47       41.16      4.19 o 
  -9   6   5       52.02       54.06      3.10 o 
  -8   6   5      419.15      447.18      7.33 o 
  -7   6   5      102.99      100.50      3.29 o 
  -6   6   5        9.32        7.00      1.01 o 
  -5   6   5        8.20        9.67      1.20 o 
  -4   6   5      122.62      129.79      2.83 o 
  -3   6   5      354.19      341.13      5.72 o 
  -2   6   5      143.68      156.24      2.58 o 
  -1   6   5       70.14       67.40      2.75 o 
   0   6   5      503.65      520.23      7.83 o 
   1   6   5      857.50      885.82     12.30 o 
   2   6   5        0.20       -0.81      0.81 o 
   3   6   5       22.73       20.50      1.83 o 
   4   6   5       17.49       20.20      1.98 o 
   5   6   5      116.21      119.52      6.99 o 
   6   6   5       56.08       58.79      4.05 o 
  -9   7   5      245.28      253.12      6.89 o 
  -8   7   5       44.68       42.31      3.67 o 
  -7   7   5        4.40        3.85      1.73 o 
  -6   7   5      305.57      301.10      5.13 o 
  -5   7   5      124.76      122.74      4.05 o 
  -4   7   5       88.23       87.94      2.73 o 
  -3   7   5      209.69      220.21      5.36 o 
  -2   7   5      164.62      165.13      4.82 o 
  -1   7   5        0.38        0.78      1.12 o 
   0   7   5      307.98      314.21      6.93 o 
   1   7   5      576.56      575.49     10.80 o 
   2   7   5       16.63       15.38      1.73 o 
   3   7   5        6.39        5.23      1.34 o 
   4   7   5        7.75        8.75      2.52 o 
   5   7   5       23.55       21.78      2.72 o 
  -9   8   5        4.70        6.99      3.28 o 
  -8   8   5      204.88      209.32      6.31 o 
  -7   8   5       12.01        7.30      1.95 o 
  -6   8   5       60.76       58.16      2.90 o 
  -5   8   5        2.79        1.07      0.96 o 
  -4   8   5      429.58      427.52      9.55 o 
  -3   8   5      188.79      200.53      5.79 o 
  -2   8   5       80.15       79.45      3.55 o 
  -1   8   5      101.58      102.83      5.99 o 
   0   8   5      268.62      272.11      8.61 o 
   1   8   5       34.14       31.42      2.44 o 
   2   8   5       11.48       11.13      1.88 o 
   3   8   5       32.26       33.18      3.04 o 
   4   8   5       68.56       65.28      3.87 o 
  -8   9   5        1.17       -0.05      2.99 o 
  -7   9   5      356.50      348.90      8.16 o 
  -6   9   5        0.38        0.30      1.09 o 
  -5   9   5      100.51      104.55      3.19 o 
  -4   9   5        1.14        0.97      3.78 o 
  -3   9   5       72.06       73.00     10.02 o 
  -2   9   5       78.35       78.69      3.77 o 
  -1   9   5      131.05      124.07      4.49 o 
   0   9   5       49.84       42.46      2.85 o 
   1   9   5      221.29      226.62      6.14 o 
   2   9   5        3.35        3.42      1.95 o 
   3   9   5       52.43       53.75      3.53 o 
  -7  10   5        2.63        0.90      3.22 o 
  -6  10   5       54.25       63.16      2.75 o 
  -5  10   5       51.58       51.05      3.90 o 
  -4  10   5       19.19       18.67      2.63 o 
  -3  10   5       45.59       47.95      3.58 o 
  -2  10   5        1.90        3.51      1.85 o 
  -1  10   5        2.35        1.68      1.71 o 
   0  10   5       11.03       10.42      3.27 o 
   1  10   5       12.29       12.32      2.31 o 
  -5  11   5       10.19        7.84      2.42 o 
  -4  11   5       13.76       11.89      2.41 o 
  -3  11   5       47.61       40.70      3.56 o 
  -2  11   5      126.34      127.28      5.19 o 
  -1  11   5       50.85       45.76      4.86 o 
   1 -11   6        0.08        4.43      3.47 o 
   2 -11   6       18.98       17.57      4.52 o 
   3 -11   6        0.71        7.25      3.60 o 
   4 -11   6      119.51      130.47      9.07 o 
   5 -11   6       17.28       13.98      4.17 o 
  -1 -10   6        0.00        2.21      2.16 o 
   0 -10   6      246.41      248.10     11.95 o 
   1 -10   6       23.50       19.79      4.32 o 
   2 -10   6      140.14      150.05      9.22 o 
   3 -10   6       65.52       60.41      6.73 o 
   4 -10   6       78.05       80.19      7.16 o 
   5 -10   6      301.36      325.45     13.92 o 
   6 -10   6        2.18        3.50      3.04 o 
   7 -10   6        1.50        4.87      2.51 o 
  -2  -9   6       19.29       24.51      4.36 o 
  -1  -9   6       69.84       71.47      5.97 o 
   0  -9   6       29.37       30.88      2.22 o 
   1  -9   6       62.56       70.62      4.58 o 
   2  -9   6       46.72       41.40      3.49 o 
   3  -9   6        1.37       -1.72      1.72 o 
   4  -9   6       63.45       54.19      4.36 o 
   5  -9   6       11.50       10.69      1.36 o 
   6  -9   6      131.14      126.57      5.25 o 
   7  -9   6       97.11       91.31      6.90 o 
   8  -9   6        1.44       -2.79      3.29 o 
  -5  -8   6      105.70      104.07      3.65 o 
  -2  -8   6      251.50      236.64     10.34 o 
  -1  -8   6       62.29       57.38      5.43 o 
   0  -8   6      164.15      171.64      5.20 o 
   1  -8   6       84.82       84.47      3.83 o 
   2  -8   6      167.70      171.03      6.24 o 
   3  -8   6      655.11      649.63     16.25 o 
   4  -8   6       10.70        9.88      1.19 o 
   5  -8   6      109.45      106.87      3.59 o 
   6  -8   6       15.25       16.01      2.93 o 
   7  -8   6        7.39        8.16      2.01 o 
   8  -8   6        9.56        9.85      3.87 o 
  -6  -7   6       53.90       53.01      2.77 o 
  -5  -7   6        0.34        2.30      1.23 o 
  -4  -7   6        6.44        4.90      1.43 o 
  -3  -7   6       55.83       55.17      3.08 o 
  -2  -7   6       49.27       52.77      2.43 o 
  -1  -7   6       16.94       19.40      1.92 o 
   0  -7   6       65.11       59.42      2.22 o 
   1  -7   6       69.03       71.81      2.70 o 
   2  -7   6       42.06       41.55      2.00 o 
   3  -7   6      173.25      179.54      4.10 o 
   4  -7   6       13.47       15.59      2.17 o 
   5  -7   6      413.87      422.30      6.98 o 
   6  -7   6      266.76      267.50      6.55 o 
   7  -7   6       47.06       46.23      3.10 o 
   8  -7   6       13.43       12.76      2.30 o 
   9  -7   6       87.11       96.82      6.32 o 
  -6  -6   6      122.52      130.26      5.64 o 
  -5  -6   6      146.52      149.31      3.65 o 
  -4  -6   6        4.15        5.69      1.55 o 
  -3  -6   6      372.66      363.97      6.83 o 
  -2  -6   6      279.07      272.41      7.84 o 
  -1  -6   6     1296.89     1307.39     20.95 o 
   0  -6   6      305.85      305.32      4.75 o 
   1  -6   6      430.83      467.10      8.24 o 
   2  -6   6      663.56      608.25      8.65 o 
   3  -6   6      436.54      454.92      5.99 o 
   4  -6   6      681.46      670.48      7.45 o 
   5  -6   6      590.26      582.11      6.92 o 
   6  -6   6      113.39      106.19      3.00 o 
   7  -6   6      210.15      210.12      4.32 o 
   8  -6   6       20.15       20.08      1.50 o 
   9  -6   6       44.80       45.61      2.48 o 
  -7  -5   6       19.79       27.09      3.00 o 
  -6  -5   6        7.19        8.93      1.40 o 
  -5  -5   6       31.80       31.15      3.75 o 
  -4  -5   6      490.88      493.48      9.97 o 
  -3  -5   6      281.40      291.21      5.62 o 
  -2  -5   6      333.74      298.33      7.06 o 
  -1  -5   6        1.51        3.40      1.00 o 
   0  -5   6      606.66      658.90      6.63 o 
   1  -5   6        9.79        3.72      0.77 o 
   2  -5   6       31.37       36.20      1.64 o 
   3  -5   6       18.67       17.39      1.31 o 
   4  -5   6     1874.45     1907.80     27.26 o 
   5  -5   6       16.81       18.09      1.01 o 
   6  -5   6       15.74       16.27      1.20 o 
   7  -5   6       35.41       38.31      1.74 o 
   8  -5   6        0.46        0.50      1.04 o 
   9  -5   6        0.13        0.70      1.15 o 
  -8  -4   6       91.23       92.01      5.13 o 
  -7  -4   6       15.21       15.09      1.77 o 
  -6  -4   6       58.53       60.59      2.73 o 
  -5  -4   6       18.17       16.38      1.82 o 
  -4  -4   6      946.15      871.25     11.83 o 
  -3  -4   6      547.73      564.47      6.55 o 
  -2  -4   6       28.35       38.98      2.08 o 
  -1  -4   6     1562.05     1630.02     24.92 o 
   0  -4   6     3426.71     3567.18     31.83 o 
   1  -4   6      561.89      576.24      6.39 o 
   2  -4   6      187.28      194.72      2.22 o 
   3  -4   6        8.07        8.24      0.96 o 
   4  -4   6      183.18      177.01      2.18 o 
   5  -4   6       15.24       20.68      0.97 o 
   6  -4   6       78.47       77.04      1.97 o 
   7  -4   6       40.20       39.45      1.60 o 
   8  -4   6        9.17        8.86      1.18 o 
   9  -4   6       45.60       43.88      3.39 o 
  -8  -3   6       55.78       70.06      3.65 o 
  -7  -3   6      132.76      135.12      3.95 o 
  -6  -3   6       35.25       29.41      1.92 o 
  -5  -3   6      167.92      167.93      3.74 o 
  -4  -3   6       42.12       41.80      2.42 o 
  -3  -3   6      204.34      178.13      2.60 o 
  -2  -3   6       30.96       48.38      1.11 o 
  -1  -3   6     1721.73     1910.99     19.19 o 
   0  -3   6     2024.86     2037.24     21.32 o 
   1  -3   6      168.82      190.94      2.12 o 
   2  -3   6       10.91       19.30      0.78 o 
   3  -3   6     2474.72     2656.76     19.01 o 
   4  -3   6      138.54      151.59      1.88 o 
   5  -3   6      335.36      325.13      3.65 o 
   6  -3   6        4.73        6.09      0.77 o 
   7  -3   6       53.98       57.54      1.79 o 
   8  -3   6      132.72      133.37      4.33 o 
   9  -3   6        0.76        1.13      1.13 o 
  -9  -2   6      155.26      153.00      7.41 o 
  -8  -2   6        0.53       -1.50      1.50 o 
  -7  -2   6        0.14        0.45      0.96 o 
  -6  -2   6      265.95      255.26      5.17 o 
  -5  -2   6        1.62       -0.42      0.66 o 
  -3  -2   6      305.38      322.29      4.10 o 
  -2  -2   6      348.86      396.67      4.61 o 
  -1  -2   6     1882.33     1896.79     22.30 o 
   1  -2   6      203.57      184.10      2.31 o 
   2  -2   6       26.03       32.46      1.13 o 
   3  -2   6      145.72      145.42      1.95 o 
   4  -2   6     3837.17     3894.14     29.68 o 
   5  -2   6      196.95      191.52      2.40 o 
   6  -2   6      105.31      107.60      2.48 o 
   7  -2   6      416.24      407.88      5.12 o 
   8  -2   6      267.18      255.28      4.40 o 
   9  -2   6      379.36      397.40      9.40 o 
  -9  -1   6       12.41       14.26      2.41 o 
  -8  -1   6      131.21      122.87      3.94 o 
  -7  -1   6      399.15      400.48      7.45 o 
  -6  -1   6      712.43      702.18      8.46 o 
  -5  -1   6      135.11      127.07      1.95 o 
  -4  -1   6     1882.04     1719.48     77.72 o 
  -3  -1   6     2837.95     3096.54     35.31 o 
  -2  -1   6      852.59      858.79     10.34 o 
   0  -1   6      562.26      560.62      5.42 o 
   1  -1   6     4017.05     4009.66     35.51 o 
   2  -1   6     1065.99     1182.92      9.26 o 
   3  -1   6      365.11      402.14      3.37 o 
   4  -1   6      121.69      107.98      2.74 o 
   5  -1   6        0.06        1.07      0.57 o 
   6  -1   6      110.97      107.98      2.19 o 
   7  -1   6       17.16       20.08      1.25 o 
   8  -1   6        6.84        5.79      0.96 o 
   9  -1   6      311.32      338.55      7.17 o 
 -10   0   6        3.62        3.50      2.59 o 
  -9   0   6        3.36        1.31      1.23 o 
  -8   0   6        4.54        4.12      0.91 o 
  -7   0   6      410.75      381.49      5.70 o 
  -6   0   6      185.50      199.80      3.53 o 
  -5   0   6      220.98      216.39     10.56 o 
  -4   0   6      553.61      563.69      6.02 o 
  -3   0   6     1796.80     1930.00     16.13 o 
  -2   0   6     1114.92     1217.56     17.65 o 
  -1   0   6      121.18      133.49      1.89 o 
   0   0   6      498.90      531.39      6.96 o 
   1   0   6       40.20       48.66      1.03 o 
   2   0   6     7271.64     7842.79     58.38 o 
   3   0   6        8.55        6.00      0.45 o 
   4   0   6       98.18       93.27      1.61 o 
   5   0   6       24.50       21.33      1.08 o 
   6   0   6      171.85      155.45      2.66 o 
   7   0   6      222.01      215.73      4.91 o 
   8   0   6      245.30      257.84      5.24 o 
   9   0   6        1.17        1.21      1.32 o 
 -10   1   6      153.59      166.14      8.94 o 
  -9   1   6       51.55       51.81      3.19 o 
  -8   1   6       88.50       90.47      2.59 o 
  -7   1   6       17.01       12.14      1.04 o 
  -6   1   6       39.21       42.62      1.54 o 
  -5   1   6       31.96       24.00      1.07 o 
  -4   1   6      283.21      303.73      2.97 o 
  -3   1   6     2395.09     2536.99     19.19 o 
  -2   1   6      342.83      351.55      3.77 o 
  -1   1   6      524.79      522.98      4.72 o 
   0   1   6     3436.84     3455.23     27.98 o 
   1   1   6      562.50      638.78      6.78 o 
   2   1   6      446.02      449.94      4.38 o 
   3   1   6      626.67      634.14      5.65 o 
   4   1   6        0.26        1.53      0.57 o 
   5   1   6      700.01      640.84      7.34 o 
   6   1   6        2.06        2.19      0.75 o 
   7   1   6        0.61        1.24      1.21 o 
   8   1   6      744.84      767.14     10.06 o 
   9   1   6      122.92      131.54      7.32 o 
 -10   2   6       10.48       10.05      2.18 o 
  -9   2   6       68.79       70.91      2.24 o 
  -8   2   6        8.40        4.75      1.00 o 
  -7   2   6      273.21      287.67      4.19 o 
  -6   2   6      184.81      193.57      3.06 o 
  -5   2   6       35.20       53.70      1.77 o 
  -4   2   6     1287.45     1260.94      9.43 o 
  -3   2   6     1274.37     1321.16     10.30 o 
  -2   2   6      314.79      277.89      2.65 o 
  -1   2   6      247.93      282.71      3.12 o 
   0   2   6       66.51       89.16      2.50 o 
   1   2   6     7606.61     7838.57    178.38 o 
   2   2   6      771.27      758.21      6.37 o 
   3   2   6       18.54       19.76      0.90 o 
   4   2   6      327.19      333.58      4.29 o 
   5   2   6      415.69      402.12      5.08 o 
   6   2   6       88.45      101.43      2.19 o 
   7   2   6      141.22      147.48      4.30 o 
   8   2   6       87.56       96.56      4.94 o 
 -10   3   6      113.13      108.83     11.42 o 
  -9   3   6        0.18        0.97      1.17 o 
  -8   3   6        4.50        4.47      1.22 o 
  -7   3   6     1151.73     1129.07     10.44 o 
  -6   3   6      162.71      182.03      2.46 o 
  -5   3   6      843.82      817.94      6.68 o 
  -4   3   6      207.54      206.66      5.90 o 
  -3   3   6     1847.65     2010.81     13.74 o 
  -2   3   6     1481.87     1434.05     10.50 o 
  -1   3   6     1658.49     1777.41     15.08 o 
   0   3   6      248.69      262.15      2.37 o 
   2   3   6      321.50      319.36      3.57 o 
   3   3   6      406.42      362.12      5.43 o 
   4   3   6        0.23        0.02      0.77 o 
   5   3   6       55.34       46.30      2.20 o 
   6   3   6      339.10      343.44      6.74 o 
   7   3   6       51.56       59.01      2.97 o 
   8   3   6       33.42       34.75      3.18 o 
 -10   4   6       20.57       18.43      3.38 o 
  -9   4   6      207.23      216.19      9.71 o 
  -8   4   6       37.92       35.33      1.73 o 
  -7   4   6      147.55      142.01      2.93 o 
  -6   4   6      381.65      419.75      5.11 o 
  -5   4   6      690.51      703.98      5.93 o 
  -4   4   6        8.51       12.16      0.63 o 
  -3   4   6       11.84       18.24      0.60 o 
  -2   4   6       30.49       26.54      0.83 o 
  -1   4   6     1411.48     1485.71     15.26 o 
   0   4   6     1737.70     1918.05     20.25 o 
   1   4   6      143.36      138.09      3.04 o 
   2   4   6      314.60      327.19      5.28 o 
   3   4   6      451.84      433.92      6.84 o 
   4   4   6        7.80        8.30      1.32 o 
   5   4   6       30.26       33.74      2.79 o 
   6   4   6       36.26       40.56      2.54 o 
   7   4   6       84.80       88.49     10.75 o 
 -10   5   6       13.55       13.33      3.08 o 
  -9   5   6       41.53       35.49      2.91 o 
  -8   5   6       95.39       96.38      3.06 o 
  -7   5   6       13.77       18.84      1.45 o 
  -6   5   6       29.74       29.72      1.55 o 
  -5   5   6       87.44       92.74      1.91 o 
  -4   5   6      553.41      533.34      5.41 o 
  -3   5   6       35.30       33.77      1.45 o 
  -2   5   6        4.31        4.15      0.88 o 
  -1   5   6     1250.14     1353.42     16.23 o 
   0   5   6      251.87      264.82      6.20 o 
   1   5   6       25.12       25.34      1.43 o 
   2   5   6     2477.57     2481.28     26.58 o 
   3   5   6        6.92        4.48      1.01 o 
   4   5   6        5.40        6.42      1.11 o 
   5   5   6      752.49      769.91     11.80 o 
   6   5   6        8.36        7.82      1.46 o 
   7   5   6        5.71        6.54      1.95 o 
 -10   6   6       86.60       88.06      5.39 o 
  -9   6   6      287.21      311.09      6.79 o 
  -8   6   6       29.08       29.81      2.09 o 
  -7   6   6      810.72      767.43     13.21 o 
  -6   6   6      624.02      653.04      8.19 o 
  -5   6   6      118.22      116.49      2.85 o 
  -4   6   6        3.39        5.58      0.99 o 
  -3   6   6      228.21      226.75      4.40 o 
  -2   6   6     2128.73     2142.13     26.29 o 
  -1   6   6      724.49      737.38     12.96 o 
   0   6   6       18.56       22.58      1.55 o 
   1   6   6      241.25      233.68      4.61 o 
   2   6   6       44.42       47.63      2.16 o 
   3   6   6        5.11        5.16      1.31 o 
   4   6   6      140.66      152.21      4.68 o 
   5   6   6       47.68       51.92      4.95 o 
   6   6   6      149.78      146.25      6.48 o 
  -9   7   6       28.08       35.48      3.51 o 
  -8   7   6      143.46      138.17      4.95 o 
  -7   7   6      283.66      264.61      6.74 o 
  -6   7   6      394.65      389.89      6.08 o 
  -5   7   6      579.06      575.22      7.80 o 
  -4   7   6        4.43        3.51      1.02 o 
  -3   7   6      960.80      964.51     13.14 o 
  -2   7   6       37.18       35.75      2.47 o 
  -1   7   6        0.07        0.76      1.22 o 
   0   7   6      672.89      664.97     12.24 o 
   1   7   6       35.47       32.60      3.85 o 
   2   7   6      199.97      192.46      4.43 o 
   3   7   6      231.35      236.17      5.95 o 
   4   7   6       93.16       98.65      4.84 o 
   5   7   6       19.11       22.01      2.87 o 
  -9   8   6      286.56      308.04     10.87 o 
  -8   8   6      206.72      190.63      7.98 o 
  -7   8   6       78.23       66.46      5.58 o 
  -6   8   6        4.33        3.65      1.19 o 
  -5   8   6        0.21       -0.70      1.07 o 
  -4   8   6       10.07       11.33      1.35 o 
  -3   8   6      211.67      213.24      6.11 o 
  -2   8   6      395.98      392.87      8.72 o 
  -1   8   6      148.48      152.92      4.83 o 
   0   8   6      325.15      334.04      7.71 o 
   1   8   6       76.18       74.16      3.40 o 
   2   8   6        1.19        1.06      1.43 o 
   3   8   6       88.36       96.76      4.67 o 
   4   8   6        3.61        5.55      1.87 o 
  -8   9   6       17.54       16.39      3.92 o 
  -7   9   6      188.22      176.26      5.53 o 
  -6   9   6       80.93       81.08      2.78 o 
  -5   9   6       41.77       40.54      2.82 o 
  -4   9   6      102.58       95.68      4.37 o 
  -3   9   6       28.60       27.02      2.74 o 
  -2   9   6        1.53       -0.30      1.81 o 
  -1   9   6      658.68      618.17     12.39 o 
   0   9   6       17.34       14.37      2.04 o 
   1   9   6        0.16        0.60      1.49 o 
   2   9   6      152.52      152.76      6.02 o 
   3   9   6       87.06       85.48      4.57 o 
  -7  10   6        8.77        3.69      3.32 o 
  -6  10   6       41.17       39.75      3.72 o 
  -5  10   6       91.62       89.91      4.54 o 
  -4  10   6       91.44       99.57      4.63 o 
  -3  10   6       23.59       25.96      3.00 o 
  -2  10   6      392.51      377.82      9.29 o 
  -1  10   6       12.80       14.88      2.23 o 
   0  10   6        9.92        6.48      2.89 o 
   1  10   6       59.66       62.13      3.63 o 
  -5  11   6       12.07       13.85      2.73 o 
  -4  11   6       19.77       19.53      6.76 o 
  -3  11   6      218.55      219.41      7.11 o 
  -2  11   6       67.19       60.80      6.77 o 
  -1  11   6       17.77       15.30      2.82 o 
   1 -11   7       80.33       89.93      7.70 o 
   2 -11   7       23.93       32.29      5.46 o 
   3 -11   7       39.65       37.22      5.67 o 
   4 -11   7      204.32      208.11     11.58 o 
   5 -11   7        0.17        2.78      3.31 o 
  -1 -10   7        0.74        2.94      3.10 o 
   0 -10   7        1.09        2.67      3.25 o 
   1 -10   7       12.90       18.19      4.33 o 
   2 -10   7        9.22        8.17      1.93 o 
   3 -10   7       62.74       71.63      6.48 o 
   6 -10   7       91.65      110.05      8.02 o 
   7 -10   7        1.88        4.25      3.18 o 
  -1  -9   7       91.46       96.34      3.15 o 
   0  -9   7       97.92       97.72      3.50 o 
   1  -9   7       53.71       49.07      3.35 o 
   2  -9   7      193.26      188.71      6.85 o 
   3  -9   7      293.67      296.12      9.70 o 
   4  -9   7      175.00      172.68      7.40 o 
   5  -9   7        1.34        0.54      0.91 o 
   6  -9   7       15.48       17.68      2.41 o 
   7  -9   7      162.25      168.82      8.63 o 
   8  -9   7      162.19      166.93      8.68 o 
  -5  -8   7        4.79        2.55      1.22 o 
  -2  -8   7       45.09       58.77      5.53 o 
  -1  -8   7      148.00      151.09      3.79 o 
   0  -8   7       11.76       11.56      1.69 o 
   1  -8   7       60.73       58.43      3.33 o 
   2  -8   7       56.18       55.14      3.61 o 
   3  -8   7       15.58       18.07      2.67 o 
   4  -8   7     1090.18     1133.47     17.45 o 
   5  -8   7       15.30       14.44      1.72 o 
   6  -8   7       59.08       63.82      4.85 o 
   7  -8   7       48.98       49.57      3.28 o 
   8  -8   7        6.59        6.92      3.75 o 
  -6  -7   7        2.06        4.21      1.48 o 
  -5  -7   7        1.93        1.21      0.90 o 
  -4  -7   7       74.26       76.89      2.22 o 
  -3  -7   7        4.16        5.57      1.52 o 
  -2  -7   7      161.75      155.14      4.10 o 
  -1  -7   7      204.44      197.68      4.06 o 
   0  -7   7       68.63       66.79      2.40 o 
   1  -7   7      452.49      456.06      8.41 o 
   2  -7   7       36.19       36.80      1.97 o 
   3  -7   7       92.05       97.40      3.09 o 
   4  -7   7        1.38       -0.49      1.09 o 
   5  -7   7       36.29       39.06      1.74 o 
   6  -7   7      269.99      262.72      5.45 o 
   7  -7   7      223.25      208.30      6.13 o 
   8  -7   7       35.50       31.84      3.02 o 
   9  -7   7       10.35       13.36      3.69 o 
  -6  -6   7       93.53      106.80     10.52 o 
  -5  -6   7      650.30      653.38      9.99 o 
  -4  -6   7        3.87        3.25      0.85 o 
  -3  -6   7      768.65      747.36     12.49 o 
  -2  -6   7       57.04       59.22      5.17 o 
  -1  -6   7       32.65       33.01      1.21 o 
   0  -6   7       96.23       95.94      2.49 o 
   1  -6   7      164.23      157.04      3.95 o 
   2  -6   7      121.23      122.41      3.14 o 
   3  -6   7      540.59      550.62      7.00 o 
   4  -6   7      651.95      665.63      7.49 o 
   5  -6   7      229.98      233.09      4.51 o 
   6  -6   7       56.65       54.76      2.13 o 
   7  -6   7      154.82      154.41      3.77 o 
   8  -6   7      259.90      262.68      5.19 o 
   9  -6   7        0.47       -0.35      1.24 o 
  -7  -5   7        7.36        6.87      1.64 o 
  -6  -5   7        3.49        2.64      1.10 o 
  -5  -5   7      194.93      200.87      4.32 o 
  -4  -5   7        0.62       -0.13      1.11 o 
  -3  -5   7        3.35        2.00      0.52 o 
  -2  -5   7       56.78       75.19      3.03 o 
  -1  -5   7      273.29      284.10      3.50 o 
   0  -5   7     1593.72     1579.04     16.32 o 
   1  -5   7      627.05      652.03     11.08 o 
   2  -5   7      155.43      141.97      2.25 o 
   3  -5   7      136.78      132.44      3.99 o 
   4  -5   7     1430.93     1500.27     14.66 o 
   5  -5   7       17.11       21.60      1.40 o 
   6  -5   7      278.00      281.10      4.11 o 
   7  -5   7       10.16       11.29      1.20 o 
   8  -5   7      617.62      627.83      8.52 o 
   9  -5   7       12.19       11.05      1.58 o 
  -8  -4   7       42.99       51.48      4.06 o 
  -7  -4   7      573.78      574.54      9.82 o 
  -6  -4   7      181.12      192.36      8.75 o 
  -5  -4   7       91.62       79.86      2.53 o 
  -4  -4   7     1067.81      991.78     13.26 o 
  -3  -4   7        4.42        9.77      0.94 o 
  -2  -4   7      482.26      489.59      6.71 o 
  -1  -4   7      116.66      135.54      1.94 o 
   0  -4   7      817.45      937.12     10.00 o 
   1  -4   7     2359.53     2379.52     28.18 o 
   2  -4   7      651.01      671.23      6.36 o 
   3  -4   7      279.68      285.21      3.16 o 
   4  -4   7      872.65      839.71      6.86 o 
   5  -4   7      158.56      163.95      2.27 o 
   6  -4   7      310.80      289.32      3.91 o 
   7  -4   7        2.57        2.59      0.88 o 
   8  -4   7        1.35        0.31      0.99 o 
   9  -4   7      323.01      327.13      6.00 o 
  -8  -3   7       26.64       32.11      2.83 o 
  -7  -3   7       66.87       62.96      3.18 o 
  -6  -3   7       38.39       38.48      2.08 o 
  -5  -3   7        2.29        0.57      0.78 o 
  -4  -3   7      357.64      390.02      7.36 o 
  -3  -3   7      170.11      148.93      2.36 o 
  -2  -3   7       78.55       55.98      1.14 o 
  -1  -3   7      951.73     1037.41     10.83 o 
   0  -3   7       77.04       78.10      1.79 o 
   1  -3   7      115.63      136.22      1.75 o 
   2  -3   7     2307.89     2476.48     17.76 o 
   3  -3   7      646.53      673.17      5.53 o 
   4  -3   7      570.04      584.47      4.80 o 
   5  -3   7       65.14       58.01      1.50 o 
   6  -3   7      110.59      107.30      2.05 o 
   7  -3   7      116.60      116.80      3.27 o 
   8  -3   7        4.10        1.83      1.20 o 
   9  -3   7       26.08       24.59      1.96 o 
  -9  -2   7      145.79      154.46      7.32 o 
  -8  -2   7      450.51      444.89      9.43 o 
  -7  -2   7       37.33       34.49      2.25 o 
  -6  -2   7      557.42      522.36      8.50 o 
  -5  -2   7      591.14      571.88      8.63 o 
  -3  -2   7      815.46      820.44      9.07 o 
  -2  -2   7      134.64      152.45      3.12 o 
  -1  -2   7       11.93        9.87      0.69 o 
   0  -2   7     1126.29     1117.35     12.22 o 
   1  -2   7      718.58      689.27      6.23 o 
   2  -2   7      185.00      192.94      2.03 o 
   3  -2   7      771.09      857.72      7.34 o 
   4  -2   7      715.19      707.46      6.42 o 
   5  -2   7      438.68      428.05      4.16 o 
   6  -2   7       55.36       63.12      1.54 o 
   7  -2   7       22.22       21.83      1.45 o 
   8  -2   7      447.72      444.59      6.30 o 
   9  -2   7       26.44       25.24      2.33 o 
  -9  -1   7       84.89       91.89      7.79 o 
  -8  -1   7       38.49       40.49      3.31 o 
  -7  -1   7       17.39       18.24      1.72 o 
  -6  -1   7      129.47      128.88      3.12 o 
  -5  -1   7       26.34       22.55      0.88 o 
  -4  -1   7      261.88      267.13      3.76 o 
  -3  -1   7     1941.54     1848.34     24.33 o 
  -2  -1   7      163.61      146.92      3.09 o 
  -1  -1   7      243.64      212.27      3.84 o 
   0  -1   7     1734.60     1765.23     17.86 o 
   2  -1   7     3607.28     3708.21     25.89 o 
   3  -1   7       38.42       49.19      1.07 o 
   4  -1   7      135.67      142.30      2.13 o 
   5  -1   7     1239.38     1197.10     10.07 o 
   6  -1   7       53.46       44.74      1.56 o 
   7  -1   7      389.16      378.33      4.93 o 
   8  -1   7      102.89      107.13      2.54 o 
   9  -1   7       82.44       79.69      3.49 o 
 -10   0   7      311.36      347.87     12.54 o 
  -9   0   7      139.19      138.88      4.40 o 
  -8   0   7        2.05        1.06      1.04 o 
  -7   0   7      923.69      889.04     10.86 o 
  -6   0   7      164.06      161.76      3.10 o 
  -5   0   7      349.15      334.54      4.73 o 
  -4   0   7      135.68      151.96      2.31 o 
  -3   0   7      448.20      461.52      4.47 o 
  -2   0   7     2086.50     2070.44     17.73 o 
  -1   0   7     2664.76     2732.01     27.15 o 
   0   0   7       31.87       32.68      1.26 o 
   1   0   7      513.81      503.99      5.12 o 
   2   0   7     1637.13     1928.12     13.91 o 
   3   0   7      287.52      277.95      2.57 o 
   4   0   7       49.99       56.66      1.32 o 
   5   0   7      355.88      319.18      3.99 o 
   6   0   7      296.67      288.31      3.92 o 
   7   0   7      121.52      116.04      2.46 o 
   8   0   7       60.92       62.75      2.18 o 
   9   0   7        4.29        1.40      3.48 o 
 -10   1   7       17.88       18.64      2.71 o 
  -9   1   7       12.41       14.09      1.45 o 
  -8   1   7      277.00      267.64      4.18 o 
  -7   1   7      293.51      287.76      4.95 o 
  -6   1   7      105.06      110.47      2.23 o 
  -5   1   7      137.22      123.84      2.19 o 
  -4   1   7        2.65        2.43      0.33 o 
  -3   1   7      228.82      253.03      2.52 o 
  -2   1   7       83.44       71.76      1.12 o 
  -1   1   7     2206.92     2259.07     17.49 o 
   0   1   7     2320.87     2363.13     21.13 o 
   1   1   7        0.81       -0.29      0.29 o 
   2   1   7      550.06      567.37      5.40 o 
   3   1   7        0.42        1.43      0.39 o 
   4   1   7      185.12      154.07      4.34 o 
   5   1   7        0.55        0.73      0.73 o 
   6   1   7      122.67       97.41      2.36 o 
   7   1   7       25.71       27.52      1.66 o 
   8   1   7        1.90        0.47      0.92 o 
   9   1   7      134.78      132.44      7.46 o 
 -10   2   7       37.28       39.02      3.28 o 
  -9   2   7       71.13       70.95      2.29 o 
  -8   2   7      399.49      389.27      5.40 o 
  -7   2   7       19.04       15.86      1.16 o 
  -6   2   7      508.02      476.02      5.70 o 
  -5   2   7      294.67      302.95      3.21 o 
  -4   2   7       33.11       25.84      0.78 o 
  -3   2   7      329.23      322.13      3.36 o 
  -2   2   7     1291.91     1247.61     23.51 o 
  -1   2   7      142.81      155.21      2.66 o 
   0   2   7       84.59      100.07      1.34 o 
   1   2   7      238.26      310.59      3.54 o 
   2   2   7      530.01      556.59      4.96 o 
   3   2   7       38.32       38.47      1.19 o 
   4   2   7       67.44       65.00      2.16 o 
   5   2   7       17.80       19.54      1.31 o 
   6   2   7       82.72       76.13      2.10 o 
   7   2   7       86.37       85.98      3.35 o 
   8   2   7       44.00       42.50      3.53 o 
 -10   3   7      128.03      143.90      5.21 o 
  -9   3   7      330.11      352.81      6.71 o 
  -8   3   7       71.38       78.94      2.82 o 
  -7   3   7       40.05       31.40      1.27 o 
  -6   3   7      109.49      116.32      1.92 o 
  -5   3   7        0.26       -0.44      0.44 o 
  -4   3   7       33.60       32.92      1.46 o 
  -3   3   7      145.42      133.31      1.60 o 
  -2   3   7       48.04       46.47      0.88 o 
  -1   3   7     8855.20     9245.79     77.59 o 
   0   3   7       36.34       46.07      0.93 o 
   1   3   7      200.58      224.25      2.40 o 
   2   3   7     2227.97     2244.67     20.64 o 
   3   3   7      152.61      161.80      2.31 o 
   4   3   7      332.65      321.53      5.78 o 
   5   3   7      199.84      186.32      4.40 o 
   6   3   7       61.72       67.19      2.79 o 
   7   3   7       35.89       31.49      2.43 o 
   8   3   7        1.09        3.41      2.23 o 
 -10   4   7       13.25       11.21      2.95 o 
  -9   4   7      366.44      369.12      8.38 o 
  -8   4   7      286.90      287.52      5.63 o 
  -7   4   7       14.68       21.05      1.40 o 
  -6   4   7       40.66       27.67      1.29 o 
  -5   4   7     1229.21     1213.34      9.50 o 
  -4   4   7     1021.73     1031.25      8.63 o 
  -3   4   7      512.50      528.90      4.41 o 
  -2   4   7      279.57      234.79      5.70 o 
  -1   4   7      168.79      204.55      3.20 o 
   0   4   7      472.05      444.81      4.38 o 
   1   4   7      468.49      466.70      7.21 o 
   2   4   7       59.93       62.78      2.06 o 
   3   4   7       22.69       21.70      1.51 o 
   4   4   7      214.36      190.77      4.22 o 
   5   4   7      201.33      210.18      4.95 o 
   6   4   7        0.20       -0.97      0.97 o 
   7   4   7        1.88        3.21      1.86 o 
 -10   5   7        6.52        3.49      2.71 o 
  -9   5   7       11.03       12.05      2.11 o 
  -8   5   7       80.24       70.55      2.94 o 
  -7   5   7      227.03      198.09      4.08 o 
  -6   5   7        9.23       12.14      1.88 o 
  -5   5   7       59.45       69.21      1.70 o 
  -4   5   7        0.22       -0.57      0.57 o 
  -3   5   7     1067.41     1056.60     11.89 o 
   0   5   7      140.65      148.07      5.65 o 
   1   5   7        5.62        6.83      1.11 o 
   2   5   7       37.94       38.31      1.78 o 
   3   5   7      100.36       88.02      2.64 o 
   4   5   7        4.62        3.86      1.03 o 
   5   5   7       19.81       23.95      1.96 o 
   6   5   7       33.16       34.56      3.11 o 
 -10   6   7       33.48       36.32      4.01 o 
  -9   6   7        0.04       -1.56      1.56 o 
  -8   6   7      104.30      108.94      3.36 o 
  -7   6   7       59.87       65.04      2.54 o 
  -6   6   7      591.99      565.96      7.36 o 
  -5   6   7      349.72      340.81      5.83 o 
  -4   6   7      105.83      109.35      2.66 o 
  -3   6   7        7.69        6.36      0.97 o 
  -2   6   7      142.08      161.93      3.43 o 
  -1   6   7      464.44      464.11      7.26 o 
   0   6   7      398.40      399.56      6.61 o 
   1   6   7       65.99       60.80      2.33 o 
   2   6   7      134.55      136.24      4.03 o 
   3   6   7      214.96      210.38      5.50 o 
   4   6   7      287.18      294.63      7.12 o 
   5   6   7        2.83        3.30      2.42 o 
   6   6   7       29.02       34.14      3.63 o 
  -9   7   7       14.75       12.98      2.30 o 
  -8   7   7        1.75        1.54      1.65 o 
  -7   7   7       83.57       75.90      3.92 o 
  -6   7   7       54.29       53.10      2.23 o 
  -5   7   7       13.63       11.66      2.22 o 
  -4   7   7     1340.69     1305.88     14.86 o 
  -3   7   7        0.04        0.47      0.93 o 
  -2   7   7       59.41       63.84      3.19 o 
  -1   7   7      664.96      668.82     17.19 o 
   0   7   7       85.89       85.09      3.46 o 
   1   7   7      180.97      174.53      5.02 o 
   2   7   7       71.61       68.63      3.01 o 
   3   7   7        4.56        3.98      1.31 o 
   4   7   7      138.95      154.18      4.97 o 
   5   7   7        2.69        2.34      1.82 o 
  -9   8   7       15.13       16.95      3.73 o 
  -8   8   7      484.75      493.96     10.56 o 
  -7   8   7      294.49      288.99      7.29 o 
  -6   8   7       32.02       28.84      1.92 o 
  -5   8   7        0.01       -0.05      0.92 o 
  -4   8   7       66.19       64.81      4.58 o 
  -3   8   7      940.91      957.79     13.92 o 
  -2   8   7      166.17      159.63      5.11 o 
  -1   8   7      210.04      197.57      5.63 o 
   0   8   7        0.73        0.16      1.34 o 
   1   8   7      170.96      172.73      5.25 o 
   2   8   7       70.33       64.66      3.93 o 
   3   8   7        4.19        2.10      1.66 o 
   4   8   7        8.29       10.33      2.22 o 
  -8   9   7       25.46       19.91      4.05 o 
  -7   9   7       22.81       15.99      3.90 o 
  -6   9   7      135.91      139.77      4.96 o 
  -5   9   7       19.69       17.05      1.88 o 
  -4   9   7       15.50       15.82      2.40 o 
  -3   9   7      170.27      183.28      5.94 o 
  -2   9   7       59.87       62.49      6.68 o 
  -1   9   7       41.55       39.21      3.07 o 
   0   9   7       59.59       51.17      3.87 o 
   1   9   7        7.73        8.37      1.89 o 
   2   9   7      133.40      153.06      6.23 o 
  -7  10   7       51.89       51.03      5.33 o 
  -6  10   7       83.41       90.53      4.86 o 
  -5  10   7       68.37       64.96      4.22 o 
  -4  10   7       68.60       64.95      4.13 o 
  -3  10   7      671.37      614.52     13.10 o 
  -2  10   7       90.38       87.07      8.34 o 
  -1  10   7        1.43        2.13      1.96 o 
   0  10   7       72.54       68.38      3.82 o 
   1  10   7      115.92      110.98      4.71 o 
  -5  11   7        1.79        5.05      2.32 o 
  -4  11   7       91.31       95.66      4.90 o 
  -3  11   7       28.26       31.47      3.32 o 
  -2  11   7       28.30       25.43      3.01 o 
   1 -11   8        3.71        9.02      3.91 o 
   2 -11   8      105.51      109.56      8.24 o 
   3 -11   8       10.03        9.14      3.78 o 
   4 -11   8      206.33      203.07     11.51 o 
  -1 -10   8       19.67       22.27      4.50 o 
   0 -10   8       12.00       11.49      1.74 o 
   1 -10   8        0.07        1.78      1.47 o 
   2 -10   8       87.96       86.53      4.83 o 
   3 -10   8       70.21       67.34      4.75 o 
  -1  -9   8       48.05       45.23      5.34 o 
   0  -9   8       73.96       71.82      3.04 o 
   1  -9   8       51.66       48.09      3.28 o 
   2  -9   8      104.84      110.97      5.32 o 
   3  -9   8      273.26      270.71      9.19 o 
   4  -9   8      223.26      237.72      8.97 o 
   5  -9   8       25.83       27.01      5.11 o 
   6  -9   8       10.39        9.22      2.00 o 
   7  -9   8        0.06       -3.35      3.35 o 
   8  -9   8       16.42       18.19      4.34 o 
  -2  -8   8       85.71       81.40      6.15 o 
  -1  -8   8        0.32        0.21      1.00 o 
   0  -8   8      255.28      263.14      7.16 o 
   1  -8   8      112.47      109.16      4.51 o 
   2  -8   8      294.34      308.90      9.18 o 
   3  -8   8       26.44       35.62      3.51 o 
   4  -8   8      182.27      194.42      6.85 o 
   5  -8   8      335.98      341.91      7.31 o 
   6  -8   8       32.51       33.59      2.31 o 
   7  -8   8       38.08       34.97      3.02 o 
   8  -8   8      100.87      104.30      7.11 o 
  -5  -7   8       42.22       46.27      2.14 o 
  -4  -7   8        4.90        5.07      1.18 o 
  -3  -7   8       70.30       69.56      3.48 o 
  -2  -7   8      418.02      408.22     13.65 o 
  -1  -7   8      282.46      266.33      4.57 o 
   0  -7   8        2.64        2.28      0.94 o 
   1  -7   8      996.29      992.98     15.97 o 
   2  -7   8      346.05      347.34      6.02 o 
   3  -7   8       13.89       16.09      0.97 o 
   4  -7   8      193.14      197.07      3.75 o 
   5  -7   8        4.11        1.92      0.97 o 
   6  -7   8        9.14        7.96      1.27 o 
   7  -7   8      500.83      476.52     16.55 o 
   8  -7   8       79.19       74.45      4.08 o 
   9  -7   8        2.58        0.08      3.10 o 
  -6  -6   8       98.63       98.62      3.66 o 
  -5  -6   8      265.38      284.65      5.53 o 
  -4  -6   8       23.52       21.87      1.38 o 
  -3  -6   8        0.06       -0.43      1.04 o 
  -2  -6   8       25.84       26.60      2.67 o 
  -1  -6   8      410.51      405.63      7.99 o 
   0  -6   8      209.06      230.67      4.08 o 
   1  -6   8      181.45      198.67      4.69 o 
   2  -6   8       73.28       78.62      2.66 o 
   3  -6   8      390.34      385.23      5.41 o 
   4  -6   8      105.49      105.76      2.42 o 
   5  -6   8      109.00      111.96      2.66 o 
   6  -6   8       16.91       14.68      1.58 o 
   7  -6   8        0.44       -0.04      1.24 o 
   8  -6   8        2.61        1.06      1.34 o 
   9  -6   8        5.56        7.19      2.33 o 
  -7  -5   8       58.33       57.40      4.05 o 
  -6  -5   8        2.31        3.54      1.13 o 
  -5  -5   8        1.89        1.38      1.07 o 
  -4  -5   8       19.85       17.57      1.26 o 
  -3  -5   8      136.02      126.32      2.67 o 
  -2  -5   8      759.01      710.38      7.88 o 
  -1  -5   8        2.85        2.69      0.77 o 
   0  -5   8     2183.79     2247.80     26.88 o 
   1  -5   8      562.43      588.85     10.35 o 
   2  -5   8      518.13      559.84      6.09 o 
   3  -5   8      132.61      137.04      2.56 o 
   4  -5   8      348.96      334.18      4.60 o 
   5  -5   8      123.20      114.48      2.12 o 
   6  -5   8      321.93      322.90      4.55 o 
   7  -5   8       31.35       30.06      1.62 o 
   8  -5   8       28.21       25.53      1.88 o 
   9  -5   8       14.07       17.60      1.79 o 
  -8  -4   8        1.53        2.19      1.90 o 
  -7  -4   8       68.73       72.18      2.99 o 
  -6  -4   8      176.74      178.10      4.30 o 
  -5  -4   8      217.12      198.32      4.25 o 
  -4  -4   8       55.48       55.69      1.94 o 
  -3  -4   8      162.96      183.74      3.41 o 
  -2  -4   8      156.12      149.62      2.23 o 
  -1  -4   8      700.40      696.43      7.67 o 
   0  -4   8       28.50       28.72      1.56 o 
   1  -4   8      385.88      393.44      5.62 o 
   2  -4   8     3333.13     3400.40     28.13 o 
   3  -4   8      908.42      901.58      7.80 o 
   4  -4   8      278.62      285.94      3.06 o 
   5  -4   8      435.21      448.63      4.39 o 
   6  -4   8      117.78      124.71      2.47 o 
   7  -4   8      187.38      188.66      3.20 o 
   8  -4   8        7.78        8.06      1.21 o 
   9  -4   8        6.29        4.55      1.56 o 
  -8  -3   8        9.67       12.04      2.10 o 
  -7  -3   8        9.60       11.47      1.54 o 
  -6  -3   8      134.68      132.05      3.60 o 
  -5  -3   8      121.90      122.95      3.15 o 
  -4  -3   8      787.29      719.04     10.06 o 
  -3  -3   8      159.43      180.72      2.76 o 
  -2  -3   8      975.69      956.66     10.27 o 
  -1  -3   8     1471.26     1463.62     15.12 o 
   0  -3   8     1343.05     1541.84     18.55 o 
   1  -3   8       36.65       39.39      1.01 o 
   2  -3   8      588.95      539.09      4.57 o 
   3  -3   8        8.19        8.03      0.67 o 
   4  -3   8      588.45      582.83      5.15 o 
   5  -3   8       87.67       90.60      1.82 o 
   6  -3   8      175.67      171.73      2.63 o 
   7  -3   8      132.58      143.04      2.94 o 
   8  -3   8      199.41      202.34      4.36 o 
   9  -3   8       75.02       85.85      3.58 o 
  -9  -2   8       22.62       27.01      3.79 o 
  -8  -2   8      307.70      317.54      6.79 o 
  -7  -2   8       13.49       13.79      1.68 o 
  -6  -2   8        1.76        0.57      0.85 o 
  -5  -2   8      128.74      139.68      3.37 o 
  -4  -2   8        0.99       -0.48      0.48 o 
  -3  -2   8      486.05      522.45      7.01 o 
  -2  -2   8      436.88      451.21     14.38 o 
  -1  -2   8      376.60      397.74      4.47 o 
   0  -2   8     1024.52      995.46     20.80 o 
   1  -2   8     1332.46     1337.78     11.49 o 
   2  -2   8     2800.10     3018.60     21.42 o 
   3  -2   8       43.43       33.05      1.21 o 
   4  -2   8      155.50      174.70      2.40 o 
   5  -2   8      127.31      116.55      2.20 o 
   6  -2   8       24.35       20.47      1.08 o 
   7  -2   8      176.73      164.24      3.28 o 
   8  -2   8        0.33        0.56      0.95 o 
   9  -2   8      176.28      180.29      5.01 o 
  -9  -1   8        0.40        2.19      1.58 o 
  -8  -1   8      179.48      179.47      4.91 o 
  -7  -1   8       39.24       35.51      2.25 o 
  -6  -1   8       87.96       86.44      1.83 o 
  -5  -1   8      376.74      327.15      4.20 o 
  -4  -1   8       35.17       41.91      1.62 o 
  -3  -1   8      758.38      753.25     10.48 o 
  -2  -1   8     1085.10     1171.33     12.76 o 
  -1  -1   8     2305.47     2533.78     31.22 o 
   0  -1   8        2.03        0.11      0.58 o 
   1  -1   8      543.87      657.08      6.27 o 
   2  -1   8      124.16      137.96      1.49 o 
   3  -1   8      697.76      656.72      5.72 o 
   4  -1   8      117.27      115.99      1.95 o 
   5  -1   8       81.54       74.36      1.60 o 
   6  -1   8      372.46      362.16      4.62 o 
   7  -1   8       15.61       11.81      1.12 o 
   8  -1   8      353.44      368.87      5.13 o 
   9  -1   8      104.23      111.07      4.76 o 
  -9   0   8      279.60      285.20      6.57 o 
  -8   0   8       96.57       90.54      3.49 o 
  -7   0   8        0.97       -0.71      0.71 o 
  -6   0   8        6.04        9.69      0.97 o 
  -5   0   8       98.38       91.47      2.13 o 
  -4   0   8     1586.27     1653.00     15.63 o 
  -3   0   8        2.64        3.16      0.39 o 
  -2   0   8      884.24      892.38      7.85 o 
  -1   0   8     6293.67     6391.80     63.30 o 
   0   0   8     1035.29     1006.29     10.45 o 
   1   0   8        8.80        9.83      0.74 o 
   2   0   8     1743.82     1851.29     13.47 o 
   3   0   8      840.98      860.00      6.45 o 
   4   0   8      759.55      751.66      7.51 o 
   5   0   8      198.63      183.76      3.43 o 
   6   0   8       35.84       44.12      1.59 o 
   7   0   8      265.32      250.47      3.83 o 
   8   0   8      170.25      174.04      3.29 o 
   9   0   8        5.36        5.02      3.81 o 
 -10   1   8        2.35        0.13      1.68 o 
  -9   1   8      476.24      505.96      7.60 o 
  -8   1   8       44.54       54.01      1.88 o 
  -7   1   8      186.22      189.61      3.20 o 
  -6   1   8        3.84        6.24      0.82 o 
  -5   1   8       58.42       62.83      1.77 o 
  -4   1   8     1022.40      993.98      8.12 o 
  -3   1   8      258.52      330.92      3.13 o 
  -2   1   8       18.32       24.15      0.98 o 
  -1   1   8     3085.44     3178.85     23.60 o 
   0   1   8     2336.31     2541.74     17.96 o 
   1   1   8     2545.20     2670.09     17.76 o 
   2   1   8      304.67      373.73      3.59 o 
   3   1   8      101.32       95.34      1.72 o 
   4   1   8      600.38      570.23      5.91 o 
   5   1   8       19.77       15.98      1.11 o 
   6   1   8      116.66      118.66      3.36 o 
   7   1   8       22.70       21.61      1.44 o 
   8   1   8       30.19       29.22      1.72 o 
 -10   2   8      300.79      326.75      8.35 o 
  -9   2   8        3.60        5.26      1.07 o 
  -8   2   8      275.24      261.05      4.17 o 
  -7   2   8       28.14       19.31      1.23 o 
  -6   2   8      169.04      209.53      3.24 o 
  -5   2   8        0.77        0.01      0.42 o 
  -4   2   8       94.36       84.64      1.31 o 
  -3   2   8     1070.13     1067.64      9.35 o 
  -2   2   8      614.88      614.46      5.23 o 
  -1   2   8      463.45      467.33      4.40 o 
   0   2   8        0.08        2.39      0.43 o 
   1   2   8      157.15      168.59      2.00 o 
   2   2   8       11.18       21.24      0.91 o 
   3   2   8      102.01      110.66      2.33 o 
   4   2   8       91.19       84.38      1.96 o 
   5   2   8       73.09       56.91      1.87 o 
   6   2   8      107.63       93.91      3.10 o 
   7   2   8      207.98      208.60      6.32 o 
   8   2   8       47.98       53.75      3.89 o 
 -10   3   8       13.18       14.20      2.34 o 
  -9   3   8        7.98        8.72      1.51 o 
  -8   3   8       80.09       91.15      3.02 o 
  -7   3   8       15.78        9.62      0.97 o 
  -6   3   8       16.02       16.86      0.89 o 
  -5   3   8      466.99      483.20      5.85 o 
  -4   3   8       28.78       31.77      1.02 o 
  -3   3   8        0.85        4.07      0.43 o 
  -2   3   8       45.82       58.39      1.64 o 
  -1   3   8        0.87        1.50      0.36 o 
   0   3   8     1701.57     1728.27     14.52 o 
   1   3   8       13.79       16.29      0.67 o 
   2   3   8       13.62       13.89      0.85 o 
   3   3   8      836.76      790.96      7.40 o 
   4   3   8        2.07        0.07      1.00 o 
   5   3   8      292.02      303.69      5.99 o 
   6   3   8        2.47        2.07      1.12 o 
   7   3   8       63.74       67.37      3.09 o 
   8   3   8       93.26       97.03      6.16 o 
 -10   4   8      166.36      172.61      7.59 o 
  -9   4   8        0.44       -1.18      1.51 o 
  -8   4   8       37.17       36.58      2.99 o 
  -7   4   8      696.15      697.69      8.57 o 
  -6   4   8       12.98        9.55      0.88 o 
  -5   4   8      214.02      216.28      2.54 o 
  -4   4   8      355.29      349.28      3.35 o 
  -3   4   8      235.37      217.79      2.75 o 
  -2   4   8       16.59       19.29      0.96 o 
  -1   4   8        8.04       15.00      0.94 o 
   0   4   8      889.12      897.33      7.46 o 
   1   4   8      837.66      831.13      8.11 o 
   2   4   8      924.86      904.62     12.14 o 
   3   4   8      268.10      271.21      5.07 o 
   4   4   8      430.44      386.15      7.57 o 
   5   4   8       38.59       36.07      2.28 o 
   6   4   8       26.88       23.51      3.51 o 
   7   4   8       63.90       60.43      3.62 o 
 -10   5   8        9.82       10.03      2.98 o 
  -9   5   8        7.22        6.89      2.64 o 
  -8   5   8       61.97       60.69      2.53 o 
  -7   5   8      525.09      498.02      6.83 o 
  -6   5   8        3.89        1.83      0.92 o 
  -5   5   8      112.98      107.85      2.65 o 
  -4   5   8     1316.52     1293.86     12.62 o 
  -3   5   8     1492.94     1498.06     16.32 o 
  -2   5   8      508.51      507.34      6.43 o 
  -1   5   8       58.23       62.63      1.85 o 
   0   5   8        0.06        0.08      0.74 o 
   1   5   8      325.28      327.63      6.67 o 
   2   5   8        0.14        1.01      0.98 o 
   3   5   8        4.53        5.08      1.23 o 
   4   5   8        6.97        5.32      1.17 o 
   5   5   8       15.01       13.66      1.64 o 
   6   5   8       21.53       18.91      2.98 o 
 -10   6   8       58.64       71.46      5.00 o 
  -9   6   8       55.74       56.47      3.50 o 
  -8   6   8       90.13       92.50      3.09 o 
  -7   6   8        3.99        1.80      1.13 o 
  -6   6   8      116.93      124.57      2.84 o 
  -5   6   8      107.33      101.08      2.66 o 
  -4   6   8      512.40      510.99      8.51 o 
  -3   6   8      141.17      146.45      2.96 o 
  -2   6   8        0.42        0.76      0.90 o 
  -1   6   8       66.77       76.58      1.71 o 
   0   6   8      540.48      525.34      8.23 o 
   1   6   8        0.11        0.23      0.86 o 
   2   6   8      362.62      359.65      7.96 o 
   3   6   8       18.22       16.46      1.87 o 
   4   6   8       11.16        7.90      1.64 o 
   5   6   8       37.56       44.97      3.63 o 
   6   6   8        0.02       -0.64      1.68 o 
  -9   7   8       51.50       47.57      3.39 o 
  -8   7   8      133.54      136.07      4.95 o 
  -7   7   8        6.23        8.00      1.84 o 
  -6   7   8        3.70        2.76      1.32 o 
  -5   7   8      110.37      105.87      2.81 o 
  -4   7   8        2.62        3.13      1.74 o 
  -3   7   8     1300.17     1312.37     20.37 o 
  -2   7   8      113.91      119.44      2.65 o 
  -1   7   8        0.18       -0.42      1.22 o 
   0   7   8      111.07      104.18      3.86 o 
   1   7   8       40.19       40.41      2.69 o 
   2   7   8       23.38       21.77      2.08 o 
   3   7   8        1.73        2.91      1.34 o 
   4   7   8        4.48        4.94      1.55 o 
   5   7   8      111.48      106.94      5.55 o 
  -9   8   8        4.98        3.31      3.07 o 
  -8   8   8        0.77       -1.64      1.64 o 
  -7   8   8      218.66      229.40      6.36 o 
  -6   8   8        1.33        1.78      1.05 o 
  -5   8   8        0.61        0.83      1.02 o 
  -4   8   8      399.75      393.28      6.90 o 
  -3   8   8      346.44      348.38      5.82 o 
  -2   8   8      182.12      181.48      5.51 o 
  -1   8   8      414.71      388.21     16.17 o 
   0   8   8      148.72      154.88      5.02 o 
   1   8   8      184.15      182.07      5.56 o 
   2   8   8       84.55       87.03      4.62 o 
   3   8   8       23.83       19.47      2.67 o 
   4   8   8        4.13        4.13      1.96 o 
  -8   9   8      191.36      173.22      8.25 o 
  -7   9   8      130.30      132.71      7.10 o 
  -6   9   8        0.53        0.93      1.16 o 
  -5   9   8      124.99      132.89      3.72 o 
  -4   9   8       69.41       66.11      2.83 o 
  -3   9   8      247.07      229.81      6.78 o 
  -2   9   8       30.33       32.26      2.90 o 
  -1   9   8       13.98       12.49      2.12 o 
   0   9   8       36.85       42.35      6.44 o 
   1   9   8       19.17       18.80      2.74 o 
   2   9   8       19.67       21.99      2.93 o 
  -7  10   8        9.67        6.71      3.43 o 
  -6  10   8        0.01       -1.93      1.93 o 
  -5  10   8       10.74        9.11      2.39 o 
  -4  10   8       15.80       17.14      2.69 o 
  -3  10   8      136.00      135.86      6.03 o 
  -2  10   8        0.22       -0.62      3.64 o 
  -1  10   8        8.38        7.09      2.09 o 
   0  10   8      116.64      118.72      4.92 o 
   1  10   8        3.46        5.17      2.14 o 
  -5  11   8      133.05      120.99      7.13 o 
  -4  11   8       56.67       58.08      4.17 o 
  -3  11   8       42.91       45.31      3.81 o 
  -2  11   8       28.06       20.20      3.27 o 
   1 -11   9       11.70       22.01      4.76 o 
   2 -11   9       16.36       24.48      5.09 o 
   3 -11   9        1.07        4.18      3.16 o 
   4 -11   9       54.29       62.73      7.46 o 
  -1 -10   9        8.26        9.49      3.78 o 
   0 -10   9        3.65        4.47      1.50 o 
   1 -10   9        0.14       -0.68      1.40 o 
   2 -10   9      275.20      285.74      9.39 o 
   3 -10   9        0.31        0.88      2.14 o 
   4 -10   9       10.07        5.20      2.55 o 
  -1  -9   9       13.76       17.58      1.69 o 
   0  -9   9       47.01       39.39      2.88 o 
   1  -9   9       12.99       16.15      2.33 o 
   2  -9   9        1.61        1.31      1.85 o 
   3  -9   9        0.68        1.45      2.17 o 
   4  -9   9       36.00       33.92      3.96 o 
   5  -9   9        5.00        3.30      0.94 o 
   6  -9   9       15.33       15.69      4.64 o 
   7  -9   9      150.54      147.55      8.35 o 
  -2  -8   9       66.19       70.91      5.79 o 
  -1  -8   9       18.21       15.57      1.67 o 
   0  -8   9       96.63       93.15      3.92 o 
   1  -8   9       18.58       17.62      2.28 o 
   2  -8   9        5.77        5.64      1.89 o 
   3  -8   9        0.59        1.31      1.71 o 
   4  -8   9      257.38      270.57      5.41 o 
   5  -8   9       64.88       66.75      5.76 o 
   6  -8   9      553.27      551.68     10.64 o 
   7  -8   9      146.77      150.16      5.25 o 
   8  -8   9       25.94       24.29      4.61 o 
  -5  -7   9       90.39       96.35      3.89 o 
  -4  -7   9       87.39       93.28      2.55 o 
  -3  -7   9       42.83       40.97      3.08 o 
  -2  -7   9       95.51      105.04      2.76 o 
  -1  -7   9      150.06      138.77      3.07 o 
   0  -7   9        2.79        2.93      1.04 o 
   1  -7   9       19.79       21.20      2.22 o 
   2  -7   9       19.17       18.95      2.91 o 
   3  -7   9      693.05      697.88      8.46 o 
   4  -7   9      575.02      581.89      7.80 o 
   5  -7   9       64.23       62.03      2.15 o 
   6  -7   9      330.85      323.80      5.03 o 
   7  -7   9       40.28       32.35      2.95 o 
   8  -7   9       35.19       35.64      3.94 o 
   9  -7   9      133.58      136.10      7.28 o 
  -6  -6   9        1.15       -0.11      1.15 o 
  -5  -6   9       53.14       47.76      3.08 o 
  -4  -6   9      347.55      333.25      5.75 o 
  -3  -6   9        3.67        4.82      1.02 o 
  -2  -6   9        8.64        6.20      0.77 o 
  -1  -6   9      823.93      806.17      9.54 o 
   0  -6   9        5.48        6.46      0.93 o 
   1  -6   9      972.67     1007.99     16.13 o 
   2  -6   9      682.05      701.15     10.06 o 
   3  -6   9       73.83       76.49      2.14 o 
   4  -6   9      301.53      292.24      4.27 o 
   5  -6   9      461.01      462.29      6.96 o 
   6  -6   9      100.83       96.20      2.99 o 
   7  -6   9      127.46      125.18      3.56 o 
   8  -6   9       25.58       25.38      2.68 o 
   9  -6   9       53.41       58.91      3.36 o 
  -7  -5   9      284.83      284.64      7.25 o 
  -6  -5   9       28.67       28.78      2.03 o 
  -5  -5   9       54.99       56.74      2.79 o 
  -4  -5   9       50.42       54.71      1.97 o 
  -3  -5   9      155.91      132.33      2.84 o 
  -2  -5   9       74.63       57.18      1.32 o 
  -1  -5   9        0.89        1.83      0.46 o 
   0  -5   9      211.24      242.12      4.16 o 
   1  -5   9      638.43      696.16     20.92 o 
   2  -5   9        0.04        0.61      0.58 o 
   3  -5   9        3.43        0.94      0.73 o 
   4  -5   9        2.59        3.60      0.90 o 
   5  -5   9       62.42       60.99      2.13 o 
   6  -5   9       13.36       12.90      1.18 o 
   7  -5   9        0.12        1.08      0.94 o 
   8  -5   9        6.43        8.08      1.49 o 
   9  -5   9        2.29       -0.54      1.44 o 
  -8  -4   9       45.89       46.58      4.25 o 
  -7  -4   9        0.01       -1.60      1.70 o 
  -6  -4   9       98.01       96.12      4.57 o 
  -5  -4   9        2.65        6.41      1.50 o 
  -4  -4   9       54.85       63.67      2.11 o 
  -3  -4   9       22.70       26.50      1.34 o 
  -2  -4   9      193.53      174.39      2.62 o 
  -1  -4   9      342.99      372.21      4.60 o 
   0  -4   9      529.34      557.70      6.53 o 
   1  -4   9        2.79        0.92      0.38 o 
   2  -4   9       92.67       92.61      1.97 o 
   3  -4   9      733.12      751.56      6.77 o 
   4  -4   9      553.15      556.17      5.81 o 
   5  -4   9       80.35       82.18      1.65 o 
   6  -4   9       74.00       69.39      2.75 o 
   7  -4   9      272.22      273.57      3.98 o 
   8  -4   9      663.19      668.98      8.12 o 
   9  -4   9        0.32       -1.34      1.57 o 
  -8  -3   9      255.38      270.50      9.42 o 
  -7  -3   9        6.83        6.25      2.17 o 
  -6  -3   9      588.51      576.17     10.77 o 
  -5  -3   9      170.47      176.03      3.92 o 
  -4  -3   9      587.82      505.61      7.66 o 
  -3  -3   9      150.58      121.83      4.59 o 
  -2  -3   9        1.40        1.15      0.49 o 
  -1  -3   9       72.04       77.32      1.55 o 
   0  -3   9     1324.67     1360.54     15.63 o 
   1  -3   9       32.54       35.56      1.32 o 
   2  -3   9      273.52      329.92      3.17 o 
   3  -3   9      918.00      894.34      7.18 o 
   4  -3   9       98.71       89.45      1.64 o 
   5  -3   9      483.08      465.61      4.86 o 
   6  -3   9      103.68      101.12      2.05 o 
   7  -3   9        2.22        1.77      0.83 o 
   8  -3   9      471.24      492.82      7.64 o 
   9  -3   9        4.76        5.54      1.80 o 
  -9  -2   9       35.11       24.22      3.67 o 
  -8  -2   9       94.60       99.76      3.79 o 
  -7  -2   9      597.46      582.31      9.69 o 
  -6  -2   9      207.38      189.48      4.35 o 
  -5  -2   9      585.20      539.36      8.33 o 
  -4  -2   9     1189.91     1194.49     15.47 o 
  -3  -2   9      101.41       57.06      2.44 o 
  -2  -2   9     1224.97     1217.38     25.04 o 
  -1  -2   9     1203.62     1259.47     15.06 o 
   0  -2   9      325.92      300.39      3.47 o 
   1  -2   9     2517.03     2664.71     30.19 o 
   2  -2   9        0.39        2.22      0.52 o 
   3  -2   9      190.90      207.16      3.24 o 
   4  -2   9     1365.14     1399.57     10.86 o 
   5  -2   9      360.29      352.74      3.73 o 
   6  -2   9      428.01      422.57      5.00 o 
   7  -2   9      160.17      149.46      3.19 o 
   8  -2   9       14.49       17.01      1.51 o 
   9  -2   9       85.18       90.72      3.72 o 
  -9  -1   9       32.10       34.64      3.11 o 
  -8  -1   9      168.76      171.05      4.71 o 
  -7  -1   9      183.69      187.28      8.41 o 
  -6  -1   9        8.26        8.34      0.80 o 
  -5  -1   9      628.44      552.52      6.48 o 
  -4  -1   9       59.66       58.22      3.70 o 
  -3  -1   9        0.42        2.42      0.36 o 
  -2  -1   9     1038.95     1124.07     11.47 o 
  -1  -1   9      439.67      485.06      4.35 o 
   0  -1   9       86.88       69.49      1.39 o 
   1  -1   9      337.35      303.38      3.02 o 
   2  -1   9      116.03      115.88      1.39 o 
   3  -1   9      200.99      182.56      2.14 o 
   4  -1   9       11.58       10.52      0.79 o 
   5  -1   9       13.11       19.12      0.99 o 
   6  -1   9       14.36       17.27      1.27 o 
   7  -1   9        3.46        3.54      0.88 o 
   8  -1   9       25.90       24.98      1.72 o 
   9  -1   9       20.98       21.55      2.61 o 
  -9   0   9       28.66       30.05      2.50 o 
  -8   0   9       31.38       31.00      1.86 o 
  -7   0   9      213.06      201.63      3.74 o 
  -6   0   9       23.94       16.70      1.17 o 
  -5   0   9      258.80      223.99      3.65 o 
  -4   0   9      120.55      135.43      2.44 o 
  -3   0   9        4.64        3.89      0.49 o 
  -2   0   9      114.43      130.30      1.75 o 
  -1   0   9       63.49       64.58      1.31 o 
   0   0   9      100.84      104.25      2.07 o 
   1   0   9     2160.37     2253.44     16.65 o 
   2   0   9      108.41      122.98      1.81 o 
   3   0   9     1084.75     1116.05      8.17 o 
   4   0   9     1019.52      922.94      7.93 o 
   5   0   9      877.50      800.87      8.07 o 
   6   0   9      399.00      352.01      4.57 o 
   7   0   9       30.14       33.19      1.59 o 
   8   0   9      301.11      309.20      6.48 o 
   9   0   9      239.16      245.32      9.43 o 
 -10   1   9       91.89       96.06      6.37 o 
  -9   1   9      118.61      121.03      3.19 o 
  -8   1   9      341.27      346.68      4.98 o 
  -7   1   9      196.18      186.31      3.21 o 
  -6   1   9      792.62      732.45      8.64 o 
  -5   1   9      123.26      133.49      2.32 o 
  -4   1   9        0.48       -0.01      0.33 o 
  -3   1   9     2190.61     2129.16     15.21 o 
  -2   1   9      167.68      205.81      2.63 o 
  -1   1   9       13.45       15.32      0.56 o 
   0   1   9     3115.29     3075.61     22.99 o 
   1   1   9      412.82      447.83      3.60 o 
   2   1   9      427.16      408.00      3.80 o 
   3   1   9       25.71       29.44      1.12 o 
   4   1   9       14.33       13.02      0.93 o 
   5   1   9      298.86      350.52      4.36 o 
   6   1   9        6.50        8.88      1.07 o 
   7   1   9       63.84       66.84      2.15 o 
   8   1   9       84.42       82.17      3.40 o 
 -10   2   9       42.03       39.79      3.34 o 
  -9   2   9      230.39      230.30      4.50 o 
  -8   2   9      262.61      251.65      4.10 o 
  -7   2   9      239.29      238.27      3.74 o 
  -6   2   9       38.55       34.17      1.39 o 
  -5   2   9       39.28       41.62      1.12 o 
  -4   2   9       60.47       69.56      1.21 o 
  -3   2   9      231.19      212.33      2.37 o 
  -2   2   9     1245.48     1241.11     18.03 o 
  -1   2   9      601.38      615.87      5.24 o 
   0   2   9      566.40      622.50      4.94 o 
   1   2   9     3082.84     3206.50     22.76 o 
   2   2   9     1409.67     1338.57     11.74 o 
   3   2   9      351.69      370.59      5.49 o 
   4   2   9       62.09       55.66      1.68 o 
   5   2   9      110.27       88.25      2.13 o 
   6   2   9      139.78      135.09      2.76 o 
   7   2   9       57.92       55.16      3.02 o 
   8   2   9       81.85       87.42      6.48 o 
 -10   3   9      307.98      314.76     10.78 o 
  -9   3   9       17.07       19.55      1.91 o 
  -8   3   9      482.76      463.09      7.78 o 
  -7   3   9       30.71       36.42      1.55 o 
  -6   3   9      237.51      215.10      2.75 o 
  -5   3   9      423.98      409.91      4.14 o 
  -4   3   9        0.75        2.19      0.48 o 
  -3   3   9     1165.64     1122.98      8.51 o 
  -2   3   9       12.30        6.34      0.56 o 
  -1   3   9     1375.70     1484.18     15.40 o 
   0   3   9        4.59        4.16      0.47 o 
   1   3   9       79.34       97.42      1.93 o 
   2   3   9       21.76       19.29      1.07 o 
   3   3   9       30.72       20.47      1.08 o 
   4   3   9        4.48        5.94      0.75 o 
   5   3   9        3.62        4.76      1.47 o 
   6   3   9       17.68       21.76      2.02 o 
   7   3   9       56.51       60.10      3.69 o 
 -10   4   9       26.10       32.27      3.96 o 
  -9   4   9       69.90       68.95      3.50 o 
  -8   4   9       61.71       67.02      3.26 o 
  -7   4   9       34.06       28.61      1.79 o 
  -6   4   9       14.40       14.42      1.19 o 
  -5   4   9       16.52       11.42      0.96 o 
  -4   4   9      215.94      207.86      2.61 o 
  -3   4   9       89.25       84.12      1.54 o 
  -2   4   9      713.06      761.32      7.24 o 
  -1   4   9      204.57      231.59      3.44 o 
   0   4   9     1539.51     1610.07     13.64 o 
   1   4   9      710.20      696.96      6.47 o 
   2   4   9      111.24      100.82      1.76 o 
   3   4   9      705.71      645.19      9.61 o 
   4   4   9        1.30        2.22      1.01 o 
   5   4   9      173.71      158.57      4.23 o 
   6   4   9      374.18      378.86      8.38 o 
   7   4   9       69.24       65.62     11.31 o 
 -10   5   9       83.19       90.90      5.58 o 
  -9   5   9      630.22      664.49     12.71 o 
  -8   5   9       62.49       65.71      3.07 o 
  -7   5   9       97.15       93.10      2.58 o 
  -6   5   9      610.20      589.94      7.57 o 
  -5   5   9        7.52        6.58      0.84 o 
  -4   5   9      278.89      271.02      3.71 o 
  -3   5   9     2100.20     2010.03     19.13 o 
  -2   5   9      246.82      263.92      3.87 o 
  -1   5   9      261.07      245.27      4.35 o 
   0   5   9       42.19       42.89      1.21 o 
   1   5   9       10.81       12.13      1.78 o 
   2   5   9       67.59       77.68      3.84 o 
   3   5   9       90.86       96.51      3.58 o 
   4   5   9      133.59      126.19      4.71 o 
   5   5   9       84.17       93.04      6.38 o 
   6   5   9       77.07       77.06      4.93 o 
 -10   6   9        0.54       -2.23      2.23 o 
  -9   6   9        8.28        7.55      3.22 o 
  -8   6   9       80.21       82.15      2.98 o 
  -7   6   9        3.48        3.16      1.42 o 
  -6   6   9       54.46       52.40      2.00 o 
  -5   6   9       16.87       16.77      1.42 o 
  -4   6   9     1773.05     1761.56     19.33 o 
  -3   6   9      150.02      144.88      2.99 o 
  -2   6   9      287.80      288.81      5.17 o 
  -1   6   9      790.13      797.73      9.45 o 
   0   6   9       68.60       70.52      2.57 o 
   1   6   9       84.75       83.29      3.12 o 
   2   6   9       84.08       91.90      3.44 o 
   3   6   9      134.64      130.44      4.30 o 
   4   6   9      206.07      202.27      5.87 o 
   5   6   9        9.71        9.63      2.38 o 
  -9   7   9       75.82       89.08      9.63 o 
  -8   7   9      305.24      307.12      7.62 o 
  -7   7   9        0.63       -0.73      1.50 o 
  -6   7   9        2.94        0.32      1.24 o 
  -5   7   9        0.18        1.72      0.98 o 
  -4   7   9        0.00       -1.33      1.33 o 
  -3   7   9      173.06      171.09      5.19 o 
  -2   7   9        1.19        0.95      0.78 o 
  -1   7   9        9.88       10.76      1.81 o 
   0   7   9        3.28        6.11      4.20 o 
   1   7   9       70.75       79.47      4.21 o 
   2   7   9        1.23        1.46      1.20 o 
   3   7   9      166.48      161.47      5.04 o 
   4   7   9      139.27      131.92      4.79 o 
  -9   8   9       64.82       78.49      5.63 o 
  -8   8   9        6.89        3.85      1.94 o 
  -7   8   9       12.58       12.09      3.67 o 
  -6   8   9        1.33        2.18      1.22 o 
  -5   8   9      176.39      173.48      3.78 o 
  -4   8   9       30.00       27.22      2.06 o 
  -3   8   9      460.01      447.73      7.19 o 
  -2   8   9        5.91        4.25      1.63 o 
  -1   8   9       44.72       39.98      2.90 o 
   0   8   9       10.56        9.98      1.92 o 
   1   8   9        0.50        1.70      1.62 o 
   2   8   9        0.12        0.21      1.60 o 
   3   8   9      246.68      258.14      8.80 o 
  -8   9   9        7.03        4.77      3.26 o 
  -7   9   9        2.94        0.74      2.83 o 
  -6   9   9        6.80        6.03      1.40 o 
  -5   9   9        7.70        7.34      1.48 o 
  -4   9   9      356.27      344.68      6.05 o 
  -3   9   9       79.06       68.70      3.93 o 
  -2   9   9        1.87        0.03      1.68 o 
  -1   9   9       20.23       21.89      2.52 o 
   0   9   9       31.22       34.13      3.00 o 
   1   9   9       85.34       86.45      4.93 o 
   2   9   9       60.40       56.68      4.19 o 
  -7  10   9       30.64       37.60      4.82 o 
  -6  10   9       11.53       11.41      2.11 o 
  -5  10   9       27.20       27.43      4.58 o 
  -4  10   9      217.32      212.49      7.05 o 
  -3  10   9       35.14       28.57      3.17 o 
  -2  10   9       11.52        8.60      2.21 o 
  -1  10   9       44.92       40.28      5.94 o 
   0  10   9       33.44       29.29      3.46 o 
  -4  11   9        4.92        1.67      2.50 o 
  -3  11   9        4.28       -0.69      2.07 o 
   2 -11  10       31.37       34.20      5.35 o 
   3 -11  10      118.12      112.05      6.20 o 
  -1 -10  10       39.20       42.91      3.01 o 
   0 -10  10       26.31       27.05      2.40 o 
   1 -10  10       15.57       14.35      2.57 o 
   2 -10  10        3.64        4.72      2.22 o 
   3 -10  10       40.81       49.08      4.62 o 
   4 -10  10       11.71        8.83      2.86 o 
   5 -10  10        6.81        4.12      2.68 o 
  -2  -9  10       52.81       47.33      2.38 o 
  -1  -9  10        3.93        4.01      1.65 o 
   0  -9  10       86.62       87.68      4.10 o 
   1  -9  10       21.98       25.87      2.88 o 
   2  -9  10        3.46        7.48      2.15 o 
   3  -9  10     1028.71     1037.26     24.67 o 
   4  -9  10        4.06       -0.71      2.13 o 
   5  -9  10       62.22       75.17      5.55 o 
   6  -9  10       28.19       23.77      3.06 o 
   7  -9  10       29.89       26.21      4.84 o 
  -3  -8  10        0.14        4.43      2.15 o 
  -2  -8  10        1.20        1.92      0.87 o 
  -1  -8  10       12.15       12.71      1.44 o 
   0  -8  10      153.91      143.14      4.07 o 
   1  -8  10      148.49      157.58      5.82 o 
   2  -8  10       21.33       17.36      2.50 o 
   3  -8  10      156.84      163.20      6.71 o 
   4  -8  10       10.83        9.56      3.12 o 
   5  -8  10       91.87       93.98      6.18 o 
   6  -8  10        5.20        3.80      2.17 o 
   7  -8  10        3.52       11.43      3.90 o 
   8  -8  10        3.86        5.24      3.75 o 
  -5  -7  10        0.96        2.20      1.03 o 
  -4  -7  10       47.55       47.47      1.99 o 
  -3  -7  10       40.43       45.79      2.21 o 
  -2  -7  10       90.51      100.15      2.32 o 
  -1  -7  10       24.75       26.40      1.80 o 
   0  -7  10       11.61       12.08      1.75 o 
   1  -7  10      257.34      257.80      5.93 o 
   2  -7  10      415.07      419.49      7.11 o 
   3  -7  10      268.82      270.60      4.57 o 
   4  -7  10       83.25       83.59      2.48 o 
   5  -7  10      115.06      114.40      2.77 o 
   6  -7  10        0.39       -1.04      1.04 o 
   7  -7  10       36.58       36.86      2.37 o 
   8  -7  10      119.73      137.99      7.67 o 
  -6  -6  10        5.98        6.50      2.12 o 
  -5  -6  10       40.39       35.57      2.00 o 
  -4  -6  10      106.57      108.50      2.88 o 
  -3  -6  10      483.25      481.47      7.36 o 
  -2  -6  10       18.32       16.24      1.60 o 
  -1  -6  10      108.32       95.91      4.00 o 
   0  -6  10      587.56      604.97      8.66 o 
   1  -6  10      217.37      216.44      5.14 o 
   2  -6  10        2.72        2.96      1.38 o 
   3  -6  10      127.14      132.51      2.93 o 
   4  -6  10       31.66       30.82      1.55 o 
   5  -6  10      184.85      187.96      3.56 o 
   6  -6  10       31.43       33.55      2.15 o 
   7  -6  10      164.79      166.37      4.09 o 
   8  -6  10      262.20      256.50      5.31 o 
   9  -6  10        0.75       -0.05      2.11 o 
  -7  -5  10       79.53       80.80      3.68 o 
  -6  -5  10       45.15       43.02      2.35 o 
  -5  -5  10       65.36       63.28      3.61 o 
  -4  -5  10      110.82      118.15      2.96 o 
  -3  -5  10      325.17      355.69      5.77 o 
  -2  -5  10       41.19       39.13      1.56 o 
  -1  -5  10      231.31      241.53      3.76 o 
   0  -5  10      843.82      828.09     11.07 o 
   1  -5  10      103.64       99.93      2.67 o 
   2  -5  10        3.89        6.64      0.86 o 
   3  -5  10      294.69      306.81      4.24 o 
   4  -5  10       57.17       56.91      1.94 o 
   5  -5  10     1021.48     1014.75     14.81 o 
   6  -5  10       36.90       34.73      1.66 o 
   7  -5  10       45.58       40.75      1.87 o 
   8  -5  10       60.83       63.45      2.60 o 
   9  -5  10      100.07      109.52      5.02 o 
  -8  -4  10       46.17       35.98      3.78 o 
  -7  -4  10       59.99       66.77      2.97 o 
  -6  -4  10        0.49        1.02      1.00 o 
  -5  -4  10      590.43      577.23     11.06 o 
  -4  -4  10       22.84       25.57      1.52 o 
  -3  -4  10      154.53      138.99      3.00 o 
  -2  -4  10     1320.39     1293.42     16.32 o 
  -1  -4  10        1.91        1.76      0.62 o 
   0  -4  10      134.81      153.87      4.19 o 
   1  -4  10     1192.44     1220.92     15.72 o 
   2  -4  10       26.11       32.62      1.39 o 
   3  -4  10       51.24       57.52      1.68 o 
   4  -4  10      211.75      209.67      2.74 o 
   5  -4  10       32.63       36.40      1.27 o 
   6  -4  10      142.23      137.73      2.67 o 
   7  -4  10        8.33        7.51      1.10 o 
   8  -4  10        5.54        3.37      1.21 o 
   9  -4  10        2.24        1.19      1.55 o 
  -8  -3  10        3.78        4.89      1.72 o 
  -7  -3  10       19.48       15.68      1.71 o 
  -6  -3  10        1.17       -0.86      0.86 o 
  -5  -3  10      132.68      140.99      3.49 o 
  -4  -3  10       78.57      113.11      2.86 o 
  -3  -3  10       84.37       96.63      2.42 o 
  -2  -3  10        8.72        5.00      0.59 o 
  -1  -3  10      334.92      297.25      4.17 o 
   0  -3  10       10.73       11.84      0.59 o 
   1  -3  10        4.75        1.92      0.53 o 
   2  -3  10       72.71       86.32      1.61 o 
   3  -3  10      131.26      139.55      1.95 o 
   4  -3  10      272.06      273.54      3.09 o 
   5  -3  10      119.68      131.26      2.26 o 
   6  -3  10       24.25       24.63      1.25 o 
   7  -3  10       45.64       39.50      1.82 o 
   8  -3  10        9.36       12.41      1.72 o 
   9  -3  10      509.84      526.64      9.67 o 
  -9  -2  10        0.19       -0.56      1.97 o 
  -8  -2  10        3.57        3.61      1.36 o 
  -7  -2  10       35.52       40.13      2.45 o 
  -6  -2  10      671.71      648.45     10.08 o 
  -5  -2  10       83.42       94.45      4.02 o 
  -4  -2  10      222.77      176.81      3.69 o 
  -2  -2  10     1291.54     1394.45     21.08 o 
  -1  -2  10      238.99      221.18      2.94 o 
   0  -2  10       52.99       69.17      3.32 o 
   1  -2  10     2052.11     2048.87     15.76 o 
   2  -2  10     1926.16     1964.46     14.39 o 
   3  -2  10        1.88        3.60      0.50 o 
   4  -2  10      252.28      248.38      2.90 o 
   5  -2  10     1079.17      982.28      8.19 o 
   6  -2  10      289.22      284.35      4.94 o 
   7  -2  10      497.99      488.24      6.62 o 
   8  -2  10       24.13       24.51      1.71 o 
   9  -2  10      138.50      144.26      4.62 o 
  -9  -1  10       26.11       23.88      5.97 o 
  -8  -1  10        1.34       -0.19      1.12 o 
  -7  -1  10       94.12       89.49      3.12 o 
  -6  -1  10      439.45      482.72      6.29 o 
  -5  -1  10      183.59      157.32      3.25 o 
  -4  -1  10      366.02      361.85      4.82 o 
  -3  -1  10      133.27      119.77      3.49 o 
  -2  -1  10       13.03       13.40      0.62 o 
  -1  -1  10        7.89        2.35      0.58 o 
   0  -1  10     1283.62     1386.89     10.86 o 
   1  -1  10        7.19        8.28      0.78 o 
   2  -1  10     3185.36     3377.88     22.67 o 
   3  -1  10        1.65        1.66      0.44 o 
   4  -1  10       34.25       23.42      0.99 o 
   5  -1  10       26.85       37.52      1.29 o 
   6  -1  10        0.25        2.32      0.82 o 
   7  -1  10      323.33      333.34      4.68 o 
   8  -1  10      313.22      329.69      5.36 o 
   9  -1  10        2.87        2.56      2.09 o 
  -9   0  10       85.61       82.88      3.50 o 
  -8   0  10      495.93      488.74      7.00 o 
  -7   0  10       22.33       23.25      1.43 o 
  -6   0  10        5.76        5.34      0.83 o 
  -5   0  10      696.21      670.43      8.25 o 
  -4   0  10      292.20      284.59      4.04 o 
  -3   0  10       47.28       64.03      1.13 o 
  -2   0  10     1212.23     1297.01     11.98 o 
  -1   0  10       78.03      102.16      1.37 o 
   0   0  10      980.86     1138.83      9.81 o 
   1   0  10       57.62       56.56      1.02 o 
   2   0  10       35.56       31.18      0.93 o 
   3   0  10      868.18      837.03      6.44 o 
   4   0  10       53.50       50.05      1.30 o 
   5   0  10       29.14       29.72      1.37 o 
   6   0  10        0.28        0.08      0.70 o 
   7   0  10       22.22       27.82      1.52 o 
   8   0  10      103.95      115.16      3.19 o 
 -10   1  10        3.45        2.62      2.54 o 
  -9   1  10       12.07       10.99      1.33 o 
  -8   1  10      121.10      127.57      2.77 o 
  -7   1  10       36.64       39.17      1.61 o 
  -6   1  10       38.66       34.24      1.42 o 
  -5   1  10       79.22       67.29      1.67 o 
  -4   1  10      188.53      191.37      2.39 o 
  -3   1  10      150.76      167.08      1.81 o 
  -2   1  10      144.44      130.07      1.43 o 
  -1   1  10     2332.25     2705.94     19.04 o 
   0   1  10      225.48      269.87      2.42 o 
   1   1  10     1465.66     1614.97     11.88 o 
   2   1  10      326.96      348.15      3.45 o 
   3   1  10      282.16      252.05      3.48 o 
   4   1  10       28.55       25.47      1.21 o 
   5   1  10       53.04       53.15      1.78 o 
   6   1  10      610.23      624.41      6.94 o 
   7   1  10      302.53      329.66      5.17 o 
   8   1  10      118.09      125.24      5.30 o 
 -10   2  10       55.89       76.42      7.16 o 
  -9   2  10      349.81      358.89      5.91 o 
  -8   2  10       11.41       12.50      1.16 o 
  -7   2  10       61.32       49.27      1.70 o 
  -6   2  10      262.87      279.72      3.97 o 
  -5   2  10      492.35      510.44      4.86 o 
  -4   2  10      259.69      247.62      2.77 o 
  -3   2  10       42.48       39.07      0.91 o 
  -2   2  10     1127.76     1209.58      9.69 o 
  -1   2  10     1781.11     1880.30     13.59 o 
   0   2  10      437.57      461.23      4.50 o 
   1   2  10        1.07        0.56      0.40 o 
   2   2  10      821.57      763.02      7.17 o 
   3   2  10     1927.00     1829.63     15.88 o 
   4   2  10     1041.21      911.03     10.10 o 
   5   2  10        9.68        8.21      0.96 o 
   6   2  10      246.44      239.49      3.95 o 
   7   2  10      359.02      359.18      7.54 o 
   8   2  10        0.41        0.66      2.24 o 
 -10   3  10       10.66       13.69      3.27 o 
  -9   3  10      369.56      363.68      8.09 o 
  -8   3  10      118.56      115.64      3.40 o 
  -7   3  10        4.68        2.97      0.79 o 
  -6   3  10      167.97      159.72      2.46 o 
  -5   3  10        3.08        4.18      0.62 o 
  -4   3  10     3141.18     3100.11     25.84 o 
  -3   3  10     1286.66     1275.06      9.60 o 
  -2   3  10      118.80      138.38      1.80 o 
  -1   3  10     1394.38     1353.69      9.97 o 
   0   3  10      248.67      267.43      3.21 o 
   1   3  10       27.66       20.97      1.04 o 
   2   3  10        3.24        1.19      0.65 o 
   3   3  10        4.57        1.28      0.64 o 
   4   3  10      609.66      604.16      6.98 o 
   5   3  10      391.31      377.88      6.13 o 
   6   3  10       46.47       54.52      2.84 o 
   7   3  10      582.03      615.58     12.89 o 
 -10   4  10        0.30       -2.28      2.28 o 
  -9   4  10        0.83       -1.38      1.38 o 
  -8   4  10      197.54      178.87      5.22 o 
  -7   4  10      363.14      344.84      5.83 o 
  -6   4  10        3.26        4.93      0.95 o 
  -5   4  10       24.90       22.78      1.18 o 
  -4   4  10      288.84      279.35      3.78 o 
  -3   4  10      265.99      252.67      3.07 o 
  -2   4  10       22.70       15.92      0.96 o 
  -1   4  10        2.46        1.28      0.58 o 
   0   4  10     1057.50     1077.29     13.73 o 
   1   4  10      181.07      167.51      2.54 o 
   2   4  10       96.57       97.61      1.91 o 
   3   4  10       14.80        9.06      1.06 o 
   4   4  10        3.18        3.40      1.70 o 
   5   4  10        3.03        1.85      1.16 o 
   6   4  10      103.93      110.45      3.84 o 
   7   4  10       61.78       60.40      3.82 o 
 -10   5  10       15.42        9.46      2.95 o 
  -9   5  10        6.27        9.69      2.01 o 
  -8   5  10        0.04       -1.05      1.05 o 
  -7   5  10       15.29       13.54      1.34 o 
  -6   5  10       91.30       96.87      2.51 o 
  -5   5  10      186.58      185.11      3.85 o 
  -4   5  10        0.46        1.68      0.92 o 
  -3   5  10      230.09      239.42      4.18 o 
  -2   5  10      810.71      822.68      8.70 o 
  -1   5  10      301.51      305.45      4.59 o 
   0   5  10      113.23      106.19      3.31 o 
   1   5  10       17.97       13.39      1.63 o 
   2   5  10        0.00        2.57      2.32 o 
   3   5  10      824.32      782.25     14.08 o 
   4   5  10      250.58      257.06      9.11 o 
   5   5  10      251.93      260.88      7.29 o 
   6   5  10       71.93       71.16      4.96 o 
 -10   6  10        6.39        0.71      2.52 o 
  -9   6  10      112.03      115.67      3.48 o 
  -8   6  10      283.96      296.45      5.67 o 
  -7   6  10       48.62       50.35      2.37 o 
  -6   6  10        0.50       -0.94      0.94 o 
  -5   6  10      182.19      184.08      3.73 o 
  -4   6  10      171.66      167.24      3.42 o 
  -3   6  10       14.89       11.20      1.63 o 
  -2   6  10       17.35       22.29      1.59 o 
  -1   6  10      123.59      124.44      2.58 o 
   0   6  10     1399.42     1315.89     20.80 o 
   1   6  10      207.52      190.98      5.07 o 
   2   6  10       48.47       42.70      4.34 o 
   3   6  10       19.54       20.32      2.13 o 
   4   6  10      183.90      178.67      5.59 o 
   5   6  10       79.94       94.43      5.40 o 
  -9   7  10      101.28      104.70      4.43 o 
  -8   7  10        1.46       -0.21      1.70 o 
  -7   7  10      279.03      276.31      8.69 o 
  -6   7  10        1.91        0.86      1.29 o 
  -5   7  10      102.95       99.45      3.51 o 
  -4   7  10      635.56      629.32      8.36 o 
  -3   7  10       12.08       13.58      1.44 o 
  -2   7  10        1.37        0.77      0.84 o 
  -1   7  10        0.11        0.73      1.37 o 
   0   7  10      198.75      190.84      6.84 o 
   1   7  10      425.40      412.97     11.53 o 
   2   7  10        0.92        1.45      1.31 o 
   3   7  10      197.31      178.82      5.48 o 
   4   7  10      341.95      351.49     11.03 o 
  -9   8  10        1.90       -1.22      2.90 o 
  -8   8  10        5.84        9.18      3.27 o 
  -7   8  10      160.19      160.71      5.31 o 
  -6   8  10       90.19       97.50      3.54 o 
  -5   8  10       51.36       51.92      2.75 o 
  -4   8  10       12.78       13.71      1.57 o 
  -3   8  10       53.63       54.11      2.14 o 
  -2   8  10       55.55       59.70      3.50 o 
  -1   8  10      131.08      122.83      6.21 o 
   0   8  10       13.15       14.55      2.52 o 
   1   8  10        0.30        0.74      1.63 o 
   2   8  10       17.56       16.85      2.68 o 
   3   8  10      382.88      379.36     11.59 o 
  -8   9  10       32.53       35.47      4.61 o 
  -7   9  10        0.50        5.77      3.18 o 
  -6   9  10       31.32       27.35      2.00 o 
  -5   9  10      170.64      167.19      4.39 o 
  -4   9  10      109.45      108.95      3.06 o 
  -3   9  10        4.86        4.79      1.93 o 
  -2   9  10       64.42       69.14      6.52 o 
  -1   9  10        0.98        0.41      3.52 o 
   0   9  10      106.77      102.12      5.36 o 
   1   9  10       24.06       25.02      3.23 o 
   2   9  10       12.77        8.57      2.49 o 
  -7  10  10       11.64       14.90      3.81 o 
  -6  10  10      150.40      158.58      4.96 o 
  -5  10  10        4.39        3.67      2.18 o 
  -4  10  10       48.26       44.93      3.82 o 
  -3  10  10       34.82       37.64      3.55 o 
  -2  10  10        5.23        2.95      2.27 o 
  -1  10  10        6.05        7.43      2.22 o 
   0  10  10       44.78       49.42      4.10 o 
  -1 -10  11       76.26       82.76      3.30 o 
   0 -10  11        0.44       -0.39      1.57 o 
   1 -10  11        0.23        1.53      1.80 o 
   2 -10  11       30.26       35.37      3.76 o 
   3 -10  11      182.06      186.90      7.97 o 
   4 -10  11      364.04      360.63     12.26 o 
   5 -10  11        1.37        0.85      2.48 o 
  -2  -9  11       12.73        9.15      1.53 o 
  -1  -9  11       10.11        7.78      1.69 o 
   0  -9  11       78.23       78.08      3.92 o 
   1  -9  11      213.08      215.87      7.37 o 
   2  -9  11        5.43        2.45      1.92 o 
   3  -9  11        1.00        3.10      2.23 o 
   4  -9  11      127.58      133.28      6.88 o 
   5  -9  11        0.04       -2.11      2.11 o 
   6  -9  11      312.68      303.87      8.20 o 
   7  -9  11        0.04        1.79      3.56 o 
  -4  -8  11       17.25       14.59      3.48 o 
  -3  -8  11      768.87      750.78     10.93 o 
  -2  -8  11        7.72        9.95      1.22 o 
  -1  -8  11        4.26        3.72      2.06 o 
   0  -8  11        1.45        0.06      1.12 o 
   1  -8  11      258.47      262.77      6.33 o 
   2  -8  11      109.98      113.42      3.49 o 
   3  -8  11        9.00       10.53      2.46 o 
   4  -8  11       11.71       11.73      1.14 o 
   5  -8  11       77.28       84.22      6.81 o 
   6  -8  11       83.58       87.81      3.80 o 
   7  -8  11        8.74       12.69      4.10 o 
   8  -8  11       24.14       24.23      4.67 o 
  -5  -7  11      172.68      173.54      5.88 o 
  -4  -7  11       27.88       27.05      2.00 o 
  -3  -7  11       85.36       84.56      3.65 o 
  -2  -7  11       43.65       45.92      1.71 o 
  -1  -7  11      274.91      269.92      5.82 o 
   0  -7  11        1.83        3.27      1.20 o 
   1  -7  11       13.50       13.02      1.74 o 
   2  -7  11      383.74      382.12      6.79 o 
   3  -7  11        1.39        1.88      0.69 o 
   4  -7  11      137.93      133.88      3.16 o 
   5  -7  11        1.54        2.05      1.03 o 
   6  -7  11      275.00      262.47      4.62 o 
   7  -7  11       30.93       28.73      2.22 o 
   8  -7  11      707.11      678.96     18.78 o 
  -6  -6  11       17.41       23.00      4.32 o 
  -5  -6  11      101.05      111.87      3.25 o 
  -4  -6  11      299.84      297.42      5.47 o 
  -3  -6  11        1.30        2.58      0.86 o 
  -2  -6  11        0.07        0.48      0.71 o 
  -1  -6  11        0.00       -0.22      0.79 o 
   0  -6  11      613.18      625.20      9.14 o 
   1  -6  11      205.40      210.55      5.19 o 
   2  -6  11      109.03      113.95      3.29 o 
   3  -6  11      377.01      379.64      5.88 o 
   4  -6  11      313.16      306.85      4.53 o 
   5  -6  11       26.56       24.90      2.01 o 
   6  -6  11       86.27       84.71      2.95 o 
   7  -6  11       30.48       33.66      2.32 o 
   8  -6  11       16.79       15.94      1.91 o 
   9  -6  11       98.93      112.49     12.76 o 
  -7  -5  11      252.95      257.13      8.07 o 
  -6  -5  11       54.79       58.13      2.72 o 
  -5  -5  11       11.59       12.03      1.35 o 
  -4  -5  11      152.95      147.91      3.48 o 
  -3  -5  11      176.71      187.75      4.39 o 
  -2  -5  11      664.31      617.75      8.82 o 
  -1  -5  11       17.23       18.65      1.16 o 
   0  -5  11       48.44       65.64      2.16 o 
   1  -5  11     1229.37     1242.62     16.06 o 
   2  -5  11        2.35        2.81      0.74 o 
   3  -5  11      727.90      713.76      7.90 o 
   4  -5  11        8.02        8.12      1.08 o 
   5  -5  11        4.68        7.99      1.21 o 
   6  -5  11     1295.31     1267.26     13.10 o 
   7  -5  11      224.68      220.13      3.90 o 
   8  -5  11        0.28       -1.16      1.16 o 
   9  -5  11      274.24      290.32      6.44 o 
  -8  -4  11        0.01       -0.52      1.85 o 
  -7  -4  11       28.33       35.74      2.41 o 
  -6  -4  11      680.82      697.65     10.99 o 
  -5  -4  11      169.42      170.01      5.06 o 
  -4  -4  11       73.85       76.77      4.47 o 
  -3  -4  11       72.03       55.85      1.92 o 
  -2  -4  11      429.27      433.14      6.60 o 
  -1  -4  11       26.97       19.11      1.12 o 
   0  -4  11      385.40      405.12      8.11 o 
   1  -4  11     1171.86     1229.89     12.01 o 
   2  -4  11       68.57       62.55      1.86 o 
   3  -4  11       30.17       24.71      1.24 o 
   4  -4  11        5.52        5.18      0.81 o 
   5  -4  11      215.77      217.64      3.23 o 
   6  -4  11      115.93      120.51      2.84 o 
   7  -4  11      375.59      394.99      5.16 o 
   8  -4  11       96.05      107.26      2.82 o 
   9  -4  11        1.22       -0.91      1.58 o 
  -8  -3  11       46.75       48.61      4.03 o 
  -7  -3  11       20.48       17.96      1.81 o 
  -6  -3  11       79.81       72.74      2.73 o 
  -5  -3  11        4.90       11.67      1.29 o 
  -4  -3  11      454.04      477.84      7.48 o 
  -3  -3  11      135.49      117.01      2.81 o 
  -2  -3  11       40.34       41.50      1.57 o 
  -1  -3  11      596.32      531.19      8.31 o 
   0  -3  11       25.78       33.01      0.89 o 
   1  -3  11      182.93      221.62      3.57 o 
   2  -3  11        0.07        0.46      0.54 o 
   3  -3  11      880.61      934.12      7.60 o 
   4  -3  11       34.86       33.39      1.16 o 
   5  -3  11     1017.88      964.26      8.75 o 
   6  -3  11       60.07       58.53      1.71 o 
   7  -3  11        1.18        0.32      0.96 o 
   8  -3  11       65.50       66.78      2.73 o 
   9  -3  11       67.75       66.34      3.99 o 
  -9  -2  11       41.50       45.89      4.67 o 
  -8  -2  11       46.09       43.91      2.80 o 
  -7  -2  11      219.81      226.53      5.28 o 
  -6  -2  11       52.81       49.13      3.24 o 
  -5  -2  11        7.87        6.18      1.13 o 
  -4  -2  11      272.49      236.26      4.66 o 
  -2  -2  11      112.19      100.65      2.28 o 
  -1  -2  11      284.20      264.92      2.88 o 
   0  -2  11      242.88      256.99      2.87 o 
   1  -2  11       11.96       18.42      0.72 o 
   2  -2  11       11.02       15.59      0.67 o 
   3  -2  11      172.31      170.73      2.70 o 
   4  -2  11      119.13      114.27      1.91 o 
   5  -2  11      401.49      391.90      4.41 o 
   6  -2  11       31.54       38.50      1.57 o 
   7  -2  11      519.73      532.39      7.10 o 
   8  -2  11        4.45        3.63      1.42 o 
   9  -2  11       24.88       22.96      2.84 o 
  -9  -1  11       17.46       17.57      2.51 o 
  -8  -1  11      116.44      109.48      3.75 o 
  -7  -1  11       81.93       78.71      2.94 o 
  -6  -1  11       15.34       23.02      1.07 o 
  -5  -1  11      835.58      810.05      9.54 o 
  -4  -1  11      413.03      408.22      5.37 o 
  -3  -1  11       38.08       43.22      1.76 o 
  -2  -1  11     1291.03     1280.88     12.26 o 
  -1  -1  11        8.36        9.63      0.67 o 
   0  -1  11       69.91       43.06      0.92 o 
   1  -1  11      266.04      271.75      2.54 o 
   2  -1  11        1.69        9.12      0.53 o 
   3  -1  11     1586.06     1535.46     12.41 o 
   4  -1  11      422.32      418.16      4.15 o 
   5  -1  11       47.32       64.05      1.59 o 
   6  -1  11      275.35      279.93      4.06 o 
   7  -1  11       31.11       33.78      1.87 o 
   8  -1  11      315.96      303.39      6.85 o 
   9  -1  11       36.56       38.06      4.29 o 
  -9   0  11      118.64      133.23      5.14 o 
  -8   0  11      163.80      173.07      3.51 o 
  -7   0  11       50.29       53.18      2.06 o 
  -6   0  11       66.85       54.32      1.79 o 
  -5   0  11        5.63        8.14      0.88 o 
  -4   0  11     1054.45     1005.39     11.24 o 
  -3   0  11      230.72      228.43      2.52 o 
  -2   0  11      920.49      974.78      7.89 o 
  -1   0  11       43.59       25.11      0.77 o 
   0   0  11      874.53      901.83      7.95 o 
   1   0  11      613.24      639.40      5.29 o 
   2   0  11      195.74      172.77      1.99 o 
   3   0  11      600.94      596.15      4.93 o 
   4   0  11      514.35      514.24      5.04 o 
   5   0  11        1.88        8.96      0.93 o 
   6   0  11        5.64        4.44      0.90 o 
   7   0  11      171.53      171.17      4.13 o 
   8   0  11        2.54        0.71      1.07 o 
 -10   1  11       51.08       50.28      5.32 o 
  -9   1  11        0.26        1.14      0.97 o 
  -8   1  11        0.06       -0.71      0.71 o 
  -7   1  11      142.95      156.52      2.93 o 
  -6   1  11      248.20      232.97      3.54 o 
  -5   1  11        7.29        9.98      0.84 o 
  -4   1  11     1648.57     1576.56     12.51 o 
  -3   1  11      157.07      157.40      1.94 o 
  -2   1  11      506.53      613.73      4.43 o 
  -1   1  11        4.26        9.16      0.49 o 
   0   1  11      138.64      157.12      1.87 o 
   1   1  11      404.46      396.36      3.61 o 
   2   1  11      421.36      426.34      4.11 o 
   3   1  11        3.53        5.51      0.76 o 
   4   1  11       88.27       75.24      1.92 o 
   5   1  11       15.74       10.33      0.97 o 
   6   1  11      166.84      165.60      3.00 o 
   7   1  11       99.04      100.62      2.47 o 
   8   1  11      226.95      231.64      8.87 o 
 -10   2  11        6.60        5.98      2.81 o 
  -9   2  11       32.18       34.53      1.83 o 
  -8   2  11        0.17       -0.34      0.76 o 
  -7   2  11       54.56       51.23      1.99 o 
  -6   2  11      127.05      104.86      2.24 o 
  -5   2  11      833.03      824.85      6.65 o 
  -4   2  11      719.63      716.33      6.30 o 
  -3   2  11       10.28       13.39      0.67 o 
  -2   2  11      151.32      182.53      2.37 o 
  -1   2  11      113.94      109.15      1.62 o 
   0   2  11       97.80      126.53      1.66 o 
   1   2  11      169.91      192.11      2.40 o 
   2   2  11     1293.17     1301.59     10.66 o 
   3   2  11        3.57       13.00      0.94 o 
   4   2  11      281.41      302.58      4.36 o 
   5   2  11        6.80        5.32      0.93 o 
   6   2  11       14.75       19.75      1.36 o 
   7   2  11       23.11       22.89      1.70 o 
   8   2  11       64.32       56.65      5.48 o 
 -10   3  11        3.40        5.55      2.63 o 
  -9   3  11        4.46        4.60      1.61 o 
  -8   3  11      440.69      465.28      8.54 o 
  -7   3  11       54.43       60.98      2.09 o 
  -6   3  11        0.29       -0.03      0.56 o 
  -5   3  11        2.09        0.01      0.52 o 
  -4   3  11      109.44      106.88      2.52 o 
  -3   3  11       64.36       43.78      1.30 o 
  -2   3  11      214.87      220.80      2.34 o 
  -1   3  11      117.96      147.61      2.01 o 
   0   3  11     1658.76     1655.25     15.58 o 
   1   3  11      751.37      727.64      7.60 o 
   2   3  11      291.41      313.85      4.16 o 
   3   3  11      107.09       95.46      2.11 o 
   4   3  11        0.27        0.78      0.69 o 
   5   3  11      695.04      718.92      8.21 o 
   6   3  11      121.44      121.81      3.99 o 
   7   3  11        6.18        4.90      2.23 o 
 -10   4  11       87.28       99.59      5.99 o 
  -9   4  11        0.80       -0.28      1.90 o 
  -8   4  11       10.87       12.69      1.91 o 
  -7   4  11      660.32      657.32      9.38 o 
  -6   4  11      619.70      603.74      7.68 o 
  -5   4  11       12.75       14.07      1.04 o 
  -4   4  11      535.22      521.64      6.58 o 
  -3   4  11      520.14      505.74      5.18 o 
  -2   4  11      389.71      361.23      3.85 o 
  -1   4  11       45.84       46.80      1.63 o 
   0   4  11      403.79      370.88      5.77 o 
   1   4  11      219.12      202.12      2.94 o 
   2   4  11      311.24      257.11      3.53 o 
   3   4  11        0.21        0.59      0.50 o 
   4   4  11      116.43      113.06      3.42 o 
   5   4  11      134.97      132.44      4.40 o 
   6   4  11       78.87       78.87      3.93 o 
 -10   5  11       41.96       39.67      4.29 o 
  -9   5  11       29.61       29.04      2.81 o 
  -8   5  11       68.93       74.99      2.71 o 
  -7   5  11      122.74      131.55      3.31 o 
  -6   5  11       92.83       91.85      2.48 o 
  -5   5  11      225.19      213.28      3.34 o 
  -4   5  11       20.51       25.03      1.30 o 
  -3   5  11       11.45        9.55      1.11 o 
  -2   5  11      632.44      630.25      7.66 o 
  -1   5  11      433.88      403.49      6.27 o 
   0   5  11        1.02        0.72      0.77 o 
   1   5  11      761.08      753.47     10.10 o 
   2   5  11      124.51      131.63      4.27 o 
   3   5  11       86.57       77.00      3.42 o 
   4   5  11      339.44      330.32      7.98 o 
   5   5  11      128.06      139.33      9.70 o 
   6   5  11       84.84       98.63      5.80 o 
  -9   6  11       97.51      101.09      3.41 o 
  -8   6  11      419.52      434.04      7.32 o 
  -7   6  11       32.76       27.83      1.93 o 
  -6   6  11      152.30      156.70      3.54 o 
  -5   6  11        0.16       -0.67      0.99 o 
  -4   6  11      601.93      582.51      7.81 o 
  -3   6  11       18.30       15.47      1.31 o 
  -2   6  11      152.03      152.63      3.63 o 
  -1   6  11       43.45       37.72      1.70 o 
   0   6  11        5.22        7.15      1.40 o 
   1   6  11       16.57       19.03      1.95 o 
   2   6  11       61.62       60.56      2.98 o 
   3   6  11      214.73      223.96     11.69 o 
   4   6  11       50.92       54.73      3.30 o 
   5   6  11       84.66       92.81      5.40 o 
  -9   7  11        0.46        4.36      2.71 o 
  -8   7  11      105.69      123.03      4.78 o 
  -7   7  11       12.04       12.09      2.16 o 
  -6   7  11      230.79      228.14     13.97 o 
  -5   7  11        0.03       -0.20      1.00 o 
  -4   7  11        4.65        3.49      1.06 o 
  -3   7  11      552.71      543.08      8.66 o 
  -2   7  11      195.82      193.12      4.09 o 
  -1   7  11        0.55       -1.27      1.39 o 
   0   7  11      138.20      141.15      5.93 o 
   1   7  11       24.49       23.44      2.89 o 
   2   7  11      896.42      892.04     15.96 o 
   3   7  11      208.02      220.73      6.34 o 
   4   7  11        0.24        1.17      1.91 o 
  -8   8  11        1.49        4.46      2.96 o 
  -7   8  11       17.00       13.89      2.25 o 
  -6   8  11      369.45      376.55     11.05 o 
  -5   8  11       72.30       68.53      2.84 o 
  -4   8  11        6.39        5.03      1.27 o 
  -3   8  11        0.13        0.91      0.98 o 
  -2   8  11       59.40       54.96      3.45 o 
  -1   8  11       86.99      100.55      5.23 o 
   0   8  11      124.11      131.09      6.02 o 
   1   8  11        0.12       -0.84      1.70 o 
   2   8  11      160.68      157.00      6.82 o 
   3   8  11       11.07       12.77      2.75 o 
  -8   9  11       14.44       10.36      3.52 o 
  -7   9  11       34.62       34.03      4.47 o 
  -6   9  11        0.01       -1.29      2.03 o 
  -5   9  11      218.11      206.60      4.31 o 
  -4   9  11       36.83       34.59      1.98 o 
  -3   9  11        4.46        3.80      2.01 o 
  -2   9  11      207.31      204.26      7.14 o 
  -1   9  11       39.72       36.52      3.85 o 
   0   9  11       18.47       13.97      2.74 o 
   1   9  11      339.22      335.70     10.85 o 
   2   9  11      208.37      201.79      8.10 o 
  -6  10  11       14.64       15.73      3.33 o 
  -5  10  11        7.67        1.51      4.36 o 
  -4  10  11        7.65        7.04      2.39 o 
  -3  10  11       55.50       54.76      4.16 o 
  -2  10  11       91.01       91.11      4.84 o 
  -1  10  11       11.31       10.51      2.68 o 
   0  10  11        3.57        6.46      2.42 o 
  -1 -10  12       58.17       66.47      3.78 o 
   0 -10  12      162.49      165.70      6.21 o 
   1 -10  12       13.49        7.96      2.30 o 
   2 -10  12      144.75      152.93      6.83 o 
   3 -10  12       19.65       21.25      3.45 o 
   4 -10  12       54.47       52.06      5.14 o 
   5 -10  12        0.12        1.21      2.52 o 
  -2  -9  12       33.45       36.57      2.47 o 
  -1  -9  12        2.10        2.76      1.55 o 
   0  -9  12       49.87       54.39      3.58 o 
   1  -9  12       72.24       84.65      4.63 o 
   2  -9  12       11.75       11.98      2.54 o 
   3  -9  12      103.26      108.88      5.85 o 
   4  -9  12      142.59      143.50      7.36 o 
   5  -9  12       82.62       84.12      5.99 o 
   6  -9  12       11.50       10.16      2.52 o 
   7  -9  12      113.13      102.96      7.44 o 
  -4  -8  12       12.80       14.66      4.21 o 
  -3  -8  12       93.17       97.19      3.18 o 
  -2  -8  12      158.89      159.79      4.22 o 
  -1  -8  12      219.79      219.68      5.33 o 
   0  -8  12        1.30        2.01      1.81 o 
   1  -8  12     1030.98      993.86     16.91 o 
   2  -8  12        2.24        5.28      1.74 o 
   3  -8  12      389.18      390.09      7.38 o 
   4  -8  12        1.63        2.74      0.89 o 
   5  -8  12        4.04        5.03      1.45 o 
   6  -8  12       12.67       13.18      1.83 o 
   7  -8  12      249.42      244.87     10.20 o 
  -5  -7  12      191.24      196.75      5.13 o 
  -4  -7  12        6.79        5.99      1.11 o 
  -3  -7  12       18.74       21.09      1.52 o 
  -2  -7  12       39.28       40.65      1.73 o 
  -1  -7  12       96.39       99.45      3.30 o 
   0  -7  12     1499.05     1491.66     23.26 o 
   1  -7  12       50.17       54.14      2.98 o 
   2  -7  12      300.43      324.78      6.23 o 
   3  -7  12      281.54      287.11      4.49 o 
   4  -7  12        2.63        3.18      1.02 o 
   5  -7  12       49.58       48.39      2.07 o 
   6  -7  12      220.84      220.63      4.77 o 
   7  -7  12      168.94      170.19      5.87 o 
   8  -7  12      532.58      527.31      9.86 o 
  -6  -6  12       90.27       97.92      3.78 o 
  -5  -6  12      198.37      192.75      4.47 o 
  -4  -6  12      278.96      283.24      5.38 o 
  -3  -6  12      339.28      345.29      6.40 o 
  -2  -6  12       21.33       22.77      1.34 o 
  -1  -6  12      173.32      167.18      4.87 o 
   0  -6  12     1097.02     1105.35     24.27 o 
   1  -6  12      246.26      241.62      9.09 o 
   2  -6  12       18.24       21.95      2.85 o 
   3  -6  12        0.04        0.67      0.81 o 
   4  -6  12       76.16       70.63      3.07 o 
   5  -6  12      163.77      157.52      3.72 o 
   6  -6  12       46.69       44.85      2.40 o 
   7  -6  12       86.82       84.76      3.17 o 
   8  -6  12       28.10       27.14      2.24 o 
  -7  -5  12      279.38      279.00      9.10 o 
  -6  -5  12        0.46        0.23      1.08 o 
  -5  -5  12        0.06        0.24      0.91 o 
  -4  -5  12       48.16       44.93      3.29 o 
  -3  -5  12       21.04       24.39      1.52 o 
  -2  -5  12      179.75      159.45      3.43 o 
  -1  -5  12      330.00      331.46      6.38 o 
   0  -5  12     1391.30     1366.12     17.48 o 
   1  -5  12        2.01        1.69      1.02 o 
   2  -5  12      302.25      304.84      4.17 o 
   3  -5  12       60.04       64.19      1.98 o 
   4  -5  12      355.80      335.40      4.82 o 
   5  -5  12      237.63      231.79      4.04 o 
   6  -5  12      431.03      421.55      5.63 o 
   7  -5  12      750.60      768.55      9.61 o 
   8  -5  12        0.04        0.33      1.27 o 
   9  -5  12        1.47       -1.00      1.73 o 
  -8  -4  12        2.86        5.68      2.47 o 
  -7  -4  12       26.05       22.27      2.41 o 
  -6  -4  12       10.89       10.54      1.49 o 
  -5  -4  12      489.80      495.33      8.19 o 
  -4  -4  12      504.80      509.08      8.03 o 
  -3  -4  12       48.12       39.96      1.72 o 
  -2  -4  12     2158.11     2090.54     25.61 o 
  -1  -4  12       93.77       81.81      2.12 o 
   0  -4  12      521.79      496.31     12.40 o 
   1  -4  12       50.45       48.87      2.15 o 
   2  -4  12       13.27       11.55      1.44 o 
   3  -4  12       20.92       19.45      1.21 o 
   4  -4  12     1271.22     1254.44     10.67 o 
   5  -4  12      106.11      113.70      2.30 o 
   6  -4  12      185.15      164.96      3.23 o 
   7  -4  12      373.17      373.19      5.48 o 
   8  -4  12       59.55       59.94      2.35 o 
   9  -4  12      171.42      172.10      5.79 o 
  -8  -3  12      413.92      412.51      9.71 o 
  -7  -3  12        0.01       -0.84      0.97 o 
  -6  -3  12       11.73       14.67      1.53 o 
  -5  -3  12       90.88       79.37      3.01 o 
  -4  -3  12       31.29       27.16      1.67 o 
  -3  -3  12     2676.67     2663.58     32.21 o 
  -2  -3  12       24.49       24.74      2.02 o 
  -1  -3  12      452.84      412.64      7.42 o 
   0  -3  12     1302.44     1334.06     16.39 o 
   1  -3  12      107.27      110.42      2.10 o 
   2  -3  12      391.20      368.74      3.48 o 
   3  -3  12      513.61      504.98      4.69 o 
   4  -3  12        1.54        0.91      0.61 o 
   5  -3  12     3015.83     2972.78     23.58 o 
   6  -3  12        1.51        0.18      0.73 o 
   7  -3  12      183.73      199.00      3.67 o 
   8  -3  12       98.92      103.63      3.32 o 
   9  -3  12       38.47       40.55      3.58 o 
  -9  -2  12       41.80       51.09      4.93 o 
  -8  -2  12        3.36        3.85      1.31 o 
  -7  -2  12      231.12      230.18      5.37 o 
  -6  -2  12      162.53      163.40      4.11 o 
  -5  -2  12        0.70        0.24      1.37 o 
  -4  -2  12      211.39      219.52      5.13 o 
  -3  -2  12     1821.31     1755.41     27.59 o 
  -2  -2  12      137.14       56.01      2.61 o 
  -1  -2  12       92.86       83.06      1.28 o 
   0  -2  12      163.13      177.03      3.03 o 
   1  -2  12      521.54      539.93      4.81 o 
   2  -2  12      187.48      202.77      2.64 o 
   3  -2  12      138.61      130.96      2.16 o 
   4  -2  12       59.16       57.01      1.55 o 
   5  -2  12      223.40      193.24      2.86 o 
   6  -2  12       35.08       24.25      1.36 o 
   7  -2  12       51.30       51.26      2.19 o 
   8  -2  12       94.86       87.60      2.77 o 
   9  -2  12        3.04       -0.60      2.28 o 
  -9  -1  12       73.92       74.08      4.00 o 
  -8  -1  12       37.55       43.71      2.74 o 
  -7  -1  12      149.28      134.06      5.68 o 
  -6  -1  12       27.28       23.40      1.41 o 
  -5  -1  12      447.43      443.01      5.92 o 
  -4  -1  12      537.31      514.72      7.14 o 
  -3  -1  12     1300.82     1311.48     16.19 o 
  -2  -1  12        0.02        0.51      0.31 o 
  -1  -1  12      731.80      789.44      6.70 o 
   0  -1  12      163.56      165.67      1.99 o 
   1  -1  12      970.58     1061.66      7.76 o 
   2  -1  12       61.20       58.55      1.38 o 
   3  -1  12       83.39       85.95      1.61 o 
   4  -1  12     1867.32     1716.58     13.19 o 
   5  -1  12      401.40      391.40      4.36 o 
   6  -1  12        1.33        1.03      0.80 o 
   7  -1  12      283.07      297.96      4.94 o 
   8  -1  12      249.40      261.38      5.46 o 
  -9   0  12       57.95       62.38      3.74 o 
  -8   0  12      329.60      335.79      5.35 o 
  -7   0  12      263.73      269.25      4.55 o 
  -6   0  12       49.40       48.78      1.74 o 
  -5   0  12      114.68      123.07      2.66 o 
  -4   0  12     1439.06     1418.41     15.33 o 
  -3   0  12      486.51      459.59      4.72 o 
  -2   0  12      193.22      149.54      1.71 o 
  -1   0  12     1084.00     1124.77      9.11 o 
   0   0  12      220.82      232.66      2.52 o 
   1   0  12     1758.92     1824.25     14.47 o 
   2   0  12      709.00      727.10      5.73 o 
   3   0  12       75.95       77.82      1.44 o 
   4   0  12     1078.20      983.63      8.61 o 
   5   0  12        2.49        8.33      0.96 o 
   6   0  12      694.23      658.56      7.37 o 
   7   0  12        5.22        6.16      1.07 o 
   8   0  12       64.24       64.76      3.44 o 
  -9   1  12       55.20       60.20      2.31 o 
  -8   1  12      347.74      324.73      4.81 o 
  -7   1  12       11.44       10.38      1.01 o 
  -6   1  12      647.51      646.50      7.36 o 
  -5   1  12      403.99      410.52      5.04 o 
  -4   1  12       49.16       46.43      1.04 o 
  -3   1  12     1045.49     1074.31      8.82 o 
  -2   1  12       37.74       46.84      1.09 o 
  -1   1  12     1891.85     1934.07     15.44 o 
   0   1  12       24.70       44.67      1.45 o 
   1   1  12      343.21      307.18      2.88 o 
   2   1  12     3655.00     3590.93     27.19 o 
   3   1  12      355.39      311.71      4.26 o 
   4   1  12      160.43      135.27      2.85 o 
   5   1  12      579.56      557.75      6.32 o 
   6   1  12        8.03       10.91      1.11 o 
   7   1  12        4.25        4.39      0.99 o 
   8   1  12        0.10       -0.66      1.28 o 
 -10   2  12       83.25       92.86      7.82 o 
  -9   2  12      113.14      106.96      3.03 o 
  -8   2  12        0.79        0.66      0.82 o 
  -7   2  12       31.36       27.87      1.45 o 
  -6   2  12      514.47      498.52      6.06 o 
  -5   2  12      324.19      303.93      3.22 o 
  -4   2  12       87.36       87.11      1.55 o 
  -3   2  12      431.54      461.93      4.11 o 
  -2   2  12      372.84      324.81      3.38 o 
  -1   2  12       27.35       25.96      0.90 o 
   0   2  12       35.86       36.62      1.01 o 
   1   2  12        3.15        5.04      0.51 o 
   2   2  12      219.98      196.87      2.83 o 
   3   2  12      459.37      340.79      4.14 o 
   4   2  12       47.81       52.08      1.61 o 
   5   2  12      143.97      143.59      2.97 o 
   6   2  12      165.44      163.80      3.30 o 
   7   2  12      175.95      181.02      3.64 o 
 -10   3  12       18.01       13.93      3.27 o 
  -9   3  12       35.31       29.78      2.57 o 
  -8   3  12       21.98       18.20      1.70 o 
  -7   3  12      493.17      488.25      6.90 o 
  -6   3  12       77.44       83.43      1.79 o 
  -5   3  12      263.45      260.07      3.09 o 
  -4   3  12      941.33      938.47      8.05 o 
  -3   3  12      354.49      294.61      4.78 o 
  -2   3  12      567.74      575.37      5.24 o 
  -1   3  12      391.32      400.47      8.78 o 
   0   3  12        4.23        5.53      0.64 o 
   1   3  12      132.02      139.25      2.21 o 
   2   3  12     1141.28     1056.69     10.83 o 
   3   3  12      131.10      122.28      2.47 o 
   4   3  12      353.74      339.81      6.48 o 
   5   3  12       35.99       40.54      1.59 o 
   6   3  12      167.15      168.43      4.79 o 
   7   3  12       55.45       60.14      3.91 o 
 -10   4  12       97.12       95.47      5.93 o 
  -9   4  12       11.82       13.72      2.12 o 
  -8   4  12        1.34        0.98      1.39 o 
  -7   4  12      149.53      134.12      3.35 o 
  -6   4  12      106.53      108.45      2.61 o 
  -5   4  12      656.21      630.95      7.08 o 
  -4   4  12     2825.66     2795.99     23.43 o 
  -3   4  12      173.49      164.30      2.48 o 
  -2   4  12      606.15      589.43      5.77 o 
  -1   4  12       78.73       79.73      2.10 o 
   0   4  12      214.86      206.32      3.41 o 
   1   4  12      754.61      711.16      9.95 o 
   2   4  12      392.34      451.61      5.45 o 
   3   4  12      355.16      352.23      4.58 o 
   4   4  12        9.96       11.20      1.26 o 
   5   4  12      120.91      125.24      3.96 o 
   6   4  12      201.64      185.96      6.03 o 
 -10   5  12        1.70        1.66      2.66 o 
  -9   5  12      272.54      275.92      7.17 o 
  -8   5  12       50.85       41.21      2.27 o 
  -7   5  12        5.54        4.49      1.09 o 
  -6   5  12      439.54      443.42      6.22 o 
  -5   5  12      760.03      759.69     10.38 o 
  -4   5  12      279.27      260.31      3.98 o 
  -3   5  12      430.25      446.26      6.05 o 
  -2   5  12       64.44       68.22      2.05 o 
  -1   5  12      621.86      618.63      7.57 o 
   0   5  12      115.02       95.08      2.56 o 
   1   5  12      135.19      148.23      3.14 o 
   2   5  12      556.06      555.87     10.85 o 
   3   5  12      132.44      136.75      4.65 o 
   4   5  12      203.99      206.52     13.76 o 
   5   5  12        6.03        2.93      3.25 o 
   6   5  12        3.86        1.51      2.25 o 
  -9   6  12      151.09      162.19     11.26 o 
  -8   6  12       51.40       40.57      2.83 o 
  -7   6  12      206.52      222.10      4.64 o 
  -6   6  12       61.80       61.04      2.33 o 
  -5   6  12      117.30      118.60      3.36 o 
  -4   6  12       73.96       63.79      2.44 o 
  -3   6  12       10.35       12.71      1.36 o 
  -2   6  12       46.45       52.16      2.42 o 
  -1   6  12        1.51        3.26      0.91 o 
   0   6  12       39.72       35.60      1.43 o 
   1   6  12        0.26        1.59      1.23 o 
   2   6  12      419.73      397.21      8.77 o 
   3   6  12      117.85      120.51      6.54 o 
   4   6  12       69.47       66.88      3.59 o 
   5   6  12       97.38       88.88      5.45 o 
  -9   7  12       13.90       17.02      3.21 o 
  -8   7  12        0.01       -0.48      1.60 o 
  -7   7  12      171.74      180.68      6.24 o 
  -6   7  12       55.78       54.81      3.18 o 
  -5   7  12        1.06        2.56      1.15 o 
  -4   7  12      263.27      260.57      5.96 o 
  -3   7  12       76.04       77.25      3.38 o 
  -2   7  12      145.88      140.08      3.85 o 
  -1   7  12      150.35      147.90      6.29 o 
   0   7  12        2.15        6.86      1.96 o 
   1   7  12       46.93       44.50      3.62 o 
   2   7  12       15.78       16.78      2.17 o 
   3   7  12       64.05       69.31      3.64 o 
   4   7  12      170.27      173.59      7.49 o 
  -8   8  12       97.48      102.69      6.29 o 
  -7   8  12        1.38        2.57      1.68 o 
  -6   8  12        3.85        4.55      1.73 o 
  -5   8  12      203.87      199.88      4.40 o 
  -4   8  12       30.09       27.67      1.78 o 
  -3   8  12      114.02      112.21      3.62 o 
  -2   8  12      121.05      118.83      5.99 o 
  -1   8  12        0.35       -1.49      1.49 o 
   0   8  12      164.17      178.40      7.22 o 
   1   8  12        1.06        3.89      2.05 o 
   2   8  12      172.70      158.10      7.01 o 
   3   8  12       29.88       33.92      3.85 o 
  -7   9  12       12.13       10.80      3.54 o 
  -6   9  12        0.00       -0.12      2.88 o 
  -5   9  12       93.96       86.14      2.88 o 
  -4   9  12      180.77      187.43      4.40 o 
  -3   9  12       47.13       53.45      3.81 o 
  -2   9  12        0.74        1.09      2.03 o 
  -1   9  12       38.47       34.77      3.88 o 
   0   9  12        0.01        0.81      2.00 o 
   1   9  12       90.85       92.68      5.53 o 
  -6  10  12       12.24       13.07      3.54 o 
  -5  10  12       40.65       44.13      4.95 o 
  -4  10  12       80.14       82.89      7.45 o 
  -3  10  12        3.53        6.12      2.63 o 
  -2  10  12       10.71       12.02      2.85 o 
  -1  10  12        9.22       11.17      2.76 o 
  -1 -10  13       17.76       18.81      2.07 o 
   0 -10  13       82.56       92.05      4.66 o 
   1 -10  13        5.04        1.65      1.98 o 
   2 -10  13        0.02       -0.08      1.91 o 
   3 -10  13        3.13        4.08      2.46 o 
   4 -10  13      105.80      109.12      6.72 o 
   5 -10  13       59.86       52.92      5.60 o 
  -3  -9  13      154.53      165.21      4.98 o 
  -2  -9  13       55.94       61.83      3.21 o 
  -1  -9  13        3.63        4.13      1.73 o 
   0  -9  13      181.66      181.71      6.47 o 
   1  -9  13      173.74      163.42      6.58 o 
   2  -9  13       31.48       32.39      3.57 o 
   3  -9  13      536.12      549.53     15.54 o 
   4  -9  13        5.34        6.53      2.86 o 
   5  -9  13       63.11       73.22      5.73 o 
   6  -9  13        6.28        6.66      2.45 o 
  -4  -8  13       74.77       75.09      3.16 o 
  -3  -8  13       42.70       44.18      2.51 o 
  -2  -8  13        0.04        1.66      1.06 o 
  -1  -8  13      165.40      173.32      4.77 o 
   0  -8  13       10.85       12.25      1.73 o 
   1  -8  13        1.23        2.31      2.78 o 
   2  -8  13       34.94       35.36      3.84 o 
   3  -8  13       32.69       35.76      2.57 o 
   4  -8  13       34.78       32.71      2.10 o 
   5  -8  13      126.38      130.77      4.27 o 
   6  -8  13       27.69       25.40      2.20 o 
   7  -8  13       45.38       49.30      5.74 o 
  -5  -7  13        9.93       10.65      1.64 o 
  -4  -7  13      158.93      163.59      3.95 o 
  -3  -7  13      126.80      130.00      3.04 o 
  -2  -7  13        0.18        1.64      0.83 o 
  -1  -7  13      122.13      118.49      3.74 o 
   0  -7  13       95.70      101.45      4.98 o 
   1  -7  13     1639.10     1626.17     25.61 o 
   2  -7  13      120.45      122.58      3.69 o 
   3  -7  13       27.71       29.97      1.42 o 
   4  -7  13      501.54      491.50      7.21 o 
   5  -7  13       21.44       19.93      2.86 o 
   6  -7  13        0.61       -1.20      1.22 o 
   7  -7  13        0.05       -1.61      1.94 o 
   8  -7  13       25.67       27.56      2.92 o 
  -6  -6  13        0.11       -1.66      1.66 o 
  -5  -6  13       25.18       25.00      1.91 o 
  -4  -6  13       44.78       43.98      2.14 o 
  -3  -6  13      239.64      242.52      4.79 o 
  -2  -6  13        0.37        0.58      1.32 o 
  -1  -6  13      270.20      263.94      5.00 o 
   0  -6  13        2.43        2.57      1.00 o 
   1  -6  13        7.85        9.50      2.62 o 
   2  -6  13      164.07      161.07      3.63 o 
   3  -6  13      184.38      176.79      3.60 o 
   4  -6  13       27.58       30.44      1.67 o 
   5  -6  13      575.55      572.03      7.37 o 
   6  -6  13       90.46       94.85      3.58 o 
   7  -6  13       16.58       14.62      3.02 o 
   8  -6  13       41.58       45.38      4.94 o 
  -7  -5  13       48.59       44.00      3.72 o 
  -6  -5  13      404.41      407.75      9.08 o 
  -5  -5  13       58.45       58.34      2.52 o 
  -4  -5  13       14.49       13.65      1.51 o 
  -3  -5  13      719.99      716.84     10.43 o 
  -2  -5  13       51.24       53.08      1.81 o 
  -1  -5  13       69.62       74.21      4.65 o 
   0  -5  13      413.83      399.96      6.53 o 
   1  -5  13      300.83      300.08      5.74 o 
   2  -5  13      401.93      387.44      5.02 o 
   3  -5  13       11.15       11.60      1.13 o 
   4  -5  13       85.46       81.90      2.40 o 
   5  -5  13      160.28      149.61      3.27 o 
   6  -5  13      878.27      897.14     11.75 o 
   7  -5  13        7.86        7.35      1.51 o 
   8  -5  13       86.84       89.55      3.03 o 
  -7  -4  13       26.72       31.26      3.67 o 
  -6  -4  13        2.47        1.76      1.16 o 
  -5  -4  13        2.84        2.37      1.03 o 
  -4  -4  13      235.88      241.22      4.84 o 
  -3  -4  13       28.43       27.28      1.61 o 
  -2  -4  13      535.14      479.35      6.51 o 
  -1  -4  13        1.28        0.22      0.82 o 
   0  -4  13       60.48       63.36      1.37 o 
   1  -4  13      150.01      145.52      3.16 o 
   2  -4  13      182.63      167.28      3.38 o 
   3  -4  13      122.46      122.54      3.22 o 
   4  -4  13      686.53      665.29      6.38 o 
   5  -4  13      186.33      193.75      3.37 o 
   6  -4  13        0.34        1.22      0.93 o 
   7  -4  13       40.20       43.37      2.05 o 
   8  -4  13      146.67      144.85      3.92 o 
  -8  -3  13      141.31      141.90      6.02 o 
  -7  -3  13      111.23      106.61      3.64 o 
  -6  -3  13      135.47      133.18      3.79 o 
  -5  -3  13        5.50        5.36      1.09 o 
  -4  -3  13      632.78      632.67      9.49 o 
  -3  -3  13      275.19      299.53      5.31 o 
  -2  -3  13     1637.42     1592.22     19.99 o 
  -1  -3  13      855.28      879.36     17.58 o 
   0  -3  13       64.60       64.13      1.58 o 
   1  -3  13     1090.06     1040.69     11.76 o 
   2  -3  13       28.82       34.76      1.61 o 
   3  -3  13      201.08      187.34      2.45 o 
   4  -3  13      160.35      136.25      2.16 o 
   5  -3  13       49.18       54.62      1.66 o 
   6  -3  13      603.88      619.73      6.45 o 
   7  -3  13        2.34        0.86      1.07 o 
   8  -3  13       45.39       44.73      2.53 o 
  -8  -2  13       16.10       14.36      3.77 o 
  -7  -2  13       28.07       25.36      2.07 o 
  -6  -2  13      120.67      121.92      3.56 o 
  -5  -2  13      692.64      710.19     10.63 o 
  -4  -2  13       24.09       28.72      2.91 o 
  -3  -2  13     1355.13     1288.32     12.30 o 
  -2  -2  13        6.15        3.46      0.44 o 
  -1  -2  13      351.14      316.80      5.55 o 
   0  -2  13       35.57       45.55      1.10 o 
   1  -2  13      142.82      146.42      1.89 o 
   2  -2  13     1194.19     1187.09     10.58 o 
   3  -2  13      979.29      942.84      9.41 o 
   4  -2  13        0.48        0.58      0.67 o 
   5  -2  13       56.74       63.70      2.14 o 
   6  -2  13      352.77      364.02      4.74 o 
   7  -2  13       43.01       33.03      1.92 o 
   8  -2  13       50.58       50.23      2.68 o 
  -9  -1  13      291.01      285.11      8.04 o 
  -8  -1  13        9.32        4.78      1.49 o 
  -7  -1  13       42.96       39.84      2.46 o 
  -6  -1  13       22.85       25.28      1.17 o 
  -5  -1  13      117.07      133.56      2.66 o 
  -4  -1  13       12.98       12.94      0.98 o 
  -3  -1  13       61.13       44.16      2.84 o 
  -2  -1  13      644.12      661.86      6.91 o 
  -1  -1  13     3505.87     3635.62     28.48 o 
   0  -1  13       11.44       10.98      0.62 o 
   1  -1  13       96.31      109.62      1.56 o 
   2  -1  13      472.57      464.46      4.43 o 
   3  -1  13      879.44      871.07      6.90 o 
   4  -1  13       80.03      101.65      2.43 o 
   5  -1  13        2.77        7.17      0.86 o 
   6  -1  13      131.35      125.38      2.97 o 
   7  -1  13       14.96       15.61      1.49 o 
   8  -1  13       25.80       24.42      2.75 o 
  -9   0  13        0.34       -0.68      1.42 o 
  -8   0  13        7.78        5.29      0.95 o 
  -7   0  13       80.93       94.04      2.86 o 
  -6   0  13       36.16       37.93      1.69 o 
  -5   0  13     2468.68     2423.12     25.68 o 
  -4   0  13      228.87      228.80      3.24 o 
  -3   0  13       59.87       63.75      1.41 o 
  -2   0  13        0.67        0.61      0.35 o 
  -1   0  13      309.10      304.72      3.13 o 
   0   0  13       42.10       48.05      1.06 o 
   1   0  13      354.14      354.89      3.75 o 
   2   0  13     1044.09      944.44      7.67 o 
   3   0  13       38.82       37.55      1.20 o 
   4   0  13      245.82      180.72      2.57 o 
   5   0  13      202.00      221.26      3.48 o 
   6   0  13       63.16       54.07      2.46 o 
   7   0  13       21.98       18.13      1.60 o 
   8   0  13       48.23       47.01      3.06 o 
  -9   1  13       94.94       91.31      2.80 o 
  -8   1  13        3.09        4.30      0.97 o 
  -7   1  13      159.66      171.25      3.14 o 
  -6   1  13      129.70      109.10      2.33 o 
  -5   1  13      315.85      310.50      4.19 o 
  -4   1  13        1.92        6.67      0.55 o 
  -3   1  13      654.73      645.88      5.74 o 
  -2   1  13     1645.76     1661.98     12.30 o 
  -1   1  13      467.18      497.74      5.02 o 
   0   1  13      694.42      766.40      6.28 o 
   1   1  13      261.58      263.29      2.97 o 
   2   1  13        8.14       17.06      0.90 o 
   3   1  13      718.70      705.20      7.22 o 
   4   1  13       43.94       47.80      1.60 o 
   5   1  13      115.50      112.43      3.01 o 
   6   1  13      580.84      582.40      6.81 o 
   7   1  13       22.13       19.62      1.42 o 
   8   1  13      481.50      510.66      9.26 o 
 -10   2  13        7.06        7.55      4.11 o 
  -9   2  13       17.50       18.52      4.83 o 
  -8   2  13      243.22      258.31      4.26 o 
  -7   2  13       86.87       76.10      2.42 o 
  -6   2  13     1230.99     1240.78     12.68 o 
  -5   2  13     1977.93     1926.83     16.57 o 
  -4   2  13      729.06      677.70      5.66 o 
  -3   2  13      143.04      150.82      1.81 o 
  -2   2  13       21.41       14.55      0.85 o 
  -1   2  13      267.56      270.79      2.63 o 
   0   2  13     2086.12     2084.12     15.71 o 
   1   2  13      899.39      914.85      6.87 o 
   2   2  13     1051.14      957.32      9.08 o 
   3   2  13      433.96      375.88      4.51 o 
   4   2  13       53.81       50.80      1.65 o 
   5   2  13      121.55      107.57      2.62 o 
   6   2  13       13.25       14.05      1.31 o 
   7   2  13       62.74       62.43      2.23 o 
 -10   3  13       75.76       77.02      5.50 o 
  -9   3  13       11.09        7.59      1.80 o 
  -8   3  13       14.29       16.57      2.06 o 
  -7   3  13      585.12      579.38      8.97 o 
  -6   3  13       17.95       14.42      1.28 o 
  -5   3  13       34.55       37.01      1.22 o 
  -4   3  13     1384.38     1371.97     11.30 o 
  -3   3  13      661.36      646.92      5.88 o 
  -2   3  13      105.16      113.32      2.50 o 
  -1   3  13       52.64       46.57      1.23 o 
   0   3  13        2.05        1.59      0.65 o 
   1   3  13      879.01      889.52      8.40 o 
   2   3  13        0.10       -0.45      0.56 o 
   3   3  13       18.06       13.37      1.09 o 
   4   3  13       45.65       49.62      1.79 o 
   5   3  13       22.25       22.23      1.35 o 
   6   3  13        6.78        8.53      1.41 o 
   7   3  13       46.70       42.53      3.60 o 
 -10   4  13       28.89       23.94      3.78 o 
  -9   4  13        1.34        1.83      1.49 o 
  -8   4  13       75.53       67.05      3.38 o 
  -7   4  13      482.96      495.31      7.59 o 
  -6   4  13       59.83       62.76      2.46 o 
  -5   4  13      362.94      363.96      4.82 o 
  -4   4  13      440.77      422.78      4.75 o 
  -3   4  13        6.02        5.39      0.78 o 
  -2   4  13      263.04      245.47      3.32 o 
  -1   4  13      345.80      335.78      4.86 o 
   0   4  13       50.60       40.14      3.00 o 
   1   4  13       78.64       64.25      2.28 o 
   2   4  13      946.20      895.20     12.28 o 
   3   4  13       46.78       41.13      1.51 o 
   4   4  13      125.69      125.84      3.23 o 
   5   4  13        6.36        5.86      1.48 o 
   6   4  13      114.35      122.02      6.62 o 
  -9   5  13      117.07      111.63      4.48 o 
  -8   5  13      248.75      263.98      5.19 o 
  -7   5  13       18.34       17.51      1.47 o 
  -6   5  13       58.53       53.21      2.01 o 
  -5   5  13      763.78      784.04     10.70 o 
  -4   5  13      171.57      166.05      3.05 o 
  -3   5  13      368.98      372.66      5.39 o 
  -2   5  13       62.67       62.45      2.01 o 
  -1   5  13       63.60       46.24      1.74 o 
   0   5  13      680.53      684.06      9.74 o 
   1   5  13      173.74      171.77      3.61 o 
   2   5  13       10.65       11.70      1.78 o 
   3   5  13       35.00       36.04      3.31 o 
   4   5  13      151.96      142.40      5.04 o 
   5   5  13      434.82      417.59     13.14 o 
  -9   6  13      102.62      122.37      5.04 o 
  -8   6  13      270.06      275.03      6.41 o 
  -7   6  13        1.67        2.44      1.30 o 
  -6   6  13       15.80       16.74      1.54 o 
  -5   6  13      137.53      134.79      4.29 o 
  -4   6  13      276.17      279.48      5.32 o 
  -3   6  13     1024.52      989.77     13.21 o 
  -2   6  13      244.71      255.03      4.71 o 
  -1   6  13       63.15       61.13      3.82 o 
   0   6  13      395.59      399.98      6.28 o 
   1   6  13      100.46      105.23      3.93 o 
   2   6  13       18.94       20.38      2.42 o 
   3   6  13       12.12        9.90      1.90 o 
   4   6  13       27.14       28.96      2.83 o 
   5   6  13      462.62      462.94     14.25 o 
  -9   7  13        4.94       10.32      2.88 o 
  -8   7  13        1.30        2.72      1.82 o 
  -7   7  13      590.09      589.76     11.71 o 
  -6   7  13      178.87      178.24      5.37 o 
  -5   7  13       30.50       32.04      2.14 o 
  -4   7  13      129.88      122.83      3.42 o 
  -3   7  13       22.28       19.32      1.92 o 
  -2   7  13      296.66      288.43      6.64 o 
  -1   7  13        2.28        1.89      1.43 o 
   0   7  13       56.39       53.00      3.97 o 
   1   7  13       62.05       66.19      4.51 o 
   2   7  13      215.70      210.10      6.15 o 
   3   7  13        0.91       -0.17      1.45 o 
   4   7  13       45.59       41.40      4.20 o 
  -8   8  13        2.70        7.09      3.05 o 
  -7   8  13        1.60        0.48      1.65 o 
  -6   8  13       11.34       10.90      2.46 o 
  -5   8  13      113.24      113.93      3.69 o 
  -4   8  13       65.14       64.72      2.58 o 
  -3   8  13       15.29       14.20      2.33 o 
  -2   8  13      112.99      102.71      5.64 o 
  -1   8  13       95.70       93.81      5.33 o 
   0   8  13       28.59       28.84      3.51 o 
   1   8  13      395.35      399.56     12.34 o 
   2   8  13       26.48       22.24      3.29 o 
  -7   9  13      164.22      161.66      7.91 o 
  -6   9  13      168.81      157.58      7.60 o 
  -5   9  13        5.05        3.55      1.35 o 
  -4   9  13        0.97        2.35      1.25 o 
  -3   9  13      361.06      369.47     12.29 o 
  -2   9  13       77.11       88.43      5.50 o 
  -1   9  13       63.29       58.65      4.73 o 
   0   9  13       74.71       72.41      4.94 o 
   1   9  13       42.86       47.97      4.52 o 
  -6  10  13      138.19      123.14      6.98 o 
  -5  10  13       19.96       13.91      3.34 o 
  -4  10  13       13.13       13.12      3.22 o 
  -3  10  13       59.86       67.37      5.43 o 
  -2  10  13       19.77       15.99      3.31 o 
  -1  10  13      172.84      170.77      7.85 o 
   0 -10  14        1.47        1.01      1.79 o 
   1 -10  14        5.42        3.81      2.18 o 
   2 -10  14        3.33        2.07      2.20 o 
   3 -10  14        1.61        0.96      2.44 o 
   4 -10  14      184.44      200.82      9.14 o 
   5 -10  14      122.69      128.65      7.59 o 
  -2  -9  14      191.17      206.09      6.42 o 
  -1  -9  14        0.67        0.68      1.57 o 
   0  -9  14        1.43        1.30      1.70 o 
   1  -9  14      461.12      425.67     12.13 o 
   2  -9  14       56.57       61.38      4.50 o 
   3  -9  14      158.68      165.30      7.59 o 
   4  -9  14       13.60       16.36      3.35 o 
   5  -9  14       31.98       36.18      4.70 o 
   6  -9  14       18.41       26.12      3.26 o 
  -4  -8  14       10.04       14.41      1.50 o 
  -3  -8  14       62.63       62.27      2.56 o 
  -2  -8  14       12.00       12.69      1.67 o 
  -1  -8  14       18.85       22.28      2.13 o 
   0  -8  14       91.39       93.91      5.25 o 
   1  -8  14       17.72       19.31      2.44 o 
   2  -8  14       79.90       83.67      5.96 o 
   3  -8  14      379.54      385.83      7.61 o 
   4  -8  14        3.00        3.55      0.88 o 
   5  -8  14       43.21       40.85      2.21 o 
   6  -8  14       16.64       16.00      4.22 o 
   7  -8  14       17.02       21.80      4.49 o 
  -5  -7  14       92.53       90.10      3.52 o 
  -4  -7  14      265.62      273.53      5.55 o 
  -3  -7  14       54.05       62.87      2.21 o 
  -2  -7  14        2.31        2.51      1.15 o 
  -1  -7  14       32.76       34.29      2.99 o 
   0  -7  14      219.96      231.49      5.89 o 
   1  -7  14      198.51      203.39      5.63 o 
   2  -7  14       78.29       78.18      3.08 o 
   3  -7  14       53.60       52.17      1.80 o 
   4  -7  14        0.57        1.25      1.13 o 
   5  -7  14      121.19      123.67      3.13 o 
   6  -7  14       12.86       14.54      1.82 o 
   7  -7  14      351.35      341.06      7.61 o 
   8  -7  14       56.50       52.29      3.55 o 
  -6  -6  14       61.41       58.71      3.77 o 
  -5  -6  14       46.61       45.59      2.41 o 
  -4  -6  14      108.75      100.57      3.17 o 
  -3  -6  14       83.08       75.36      2.40 o 
  -2  -6  14      126.81      127.03      4.95 o 
  -1  -6  14      406.74      404.08      6.81 o 
   0  -6  14      227.09      210.96      4.46 o 
   1  -6  14      600.69      596.37     11.20 o 
   2  -6  14      520.07      519.10     10.11 o 
   3  -6  14       12.42       11.43      1.27 o 
   4  -6  14        7.38        9.54      1.25 o 
   5  -6  14      211.52      202.99      4.70 o 
   6  -6  14      219.31      221.11      5.61 o 
   7  -6  14       29.02       24.42      2.20 o 
   8  -6  14      125.67      125.81      4.60 o 
  -7  -5  14        7.81        7.58      2.24 o 
  -6  -5  14       83.95       94.15      3.35 o 
  -5  -5  14      771.92      780.12     11.89 o 
  -4  -5  14       13.18       13.75      1.40 o 
  -3  -5  14       19.94       22.87      1.84 o 
  -2  -5  14      744.88      724.92      9.23 o 
  -1  -5  14        0.01        0.53      0.83 o 
   0  -5  14     1504.40     1454.39     18.83 o 
   1  -5  14       13.29       16.50      1.40 o 
   2  -5  14      153.87      144.58      2.76 o 
   3  -5  14      628.22      615.03      7.31 o 
   4  -5  14       28.08       30.36      1.69 o 
   5  -5  14      368.51      357.46      6.09 o 
   6  -5  14       28.70       34.25      2.57 o 
   7  -5  14       47.98       46.56      2.68 o 
   8  -5  14      197.76      205.36      4.36 o 
  -7  -4  14      137.45      157.73      5.29 o 
  -6  -4  14       30.56       22.19      1.89 o 
  -5  -4  14      301.55      290.64      5.83 o 
  -4  -4  14       67.43       65.25      2.60 o 
  -3  -4  14       77.72       76.95      2.49 o 
  -2  -4  14      235.84      244.15      4.15 o 
  -1  -4  14        1.97        3.24      2.32 o 
   0  -4  14      339.32      339.42      5.02 o 
   1  -4  14       31.55       35.03      1.51 o 
   2  -4  14       36.43       45.95      1.53 o 
   3  -4  14        9.24       10.26      1.02 o 
   4  -4  14       82.13       94.01      1.85 o 
   5  -4  14      208.44      204.15      3.54 o 
   6  -4  14       43.28       47.98      1.94 o 
   7  -4  14        0.08       -1.23      1.23 o 
   8  -4  14       41.12       43.63      2.74 o 
  -8  -3  14       14.13       17.17      3.06 o 
  -7  -3  14      137.14      146.27      4.32 o 
  -6  -3  14      488.04      476.72      9.65 o 
  -5  -3  14       14.47       14.49      1.47 o 
  -4  -3  14       83.66       84.27      2.69 o 
  -3  -3  14      119.56      111.40      2.95 o 
  -2  -3  14      144.68      133.17      2.82 o 
  -1  -3  14      257.56      236.54      7.21 o 
   0  -3  14      446.11      424.97      6.91 o 
   1  -3  14      199.98      199.30      3.08 o 
   2  -3  14      901.84      882.20      8.60 o 
   3  -3  14      526.95      494.36      4.71 o 
   4  -3  14      964.61      963.71      8.78 o 
   5  -3  14       26.06       23.17      1.25 o 
   6  -3  14      246.74      238.57      3.48 o 
   7  -3  14      153.96      150.33      4.37 o 
   8  -3  14       15.61       18.41      1.89 o 
  -8  -2  14      234.51      248.06      7.18 o 
  -7  -2  14       19.52       14.99      2.08 o 
  -6  -2  14       34.03       32.92      2.17 o 
  -5  -2  14       19.07       18.81      1.60 o 
  -4  -2  14      736.63      716.86     10.47 o 
  -3  -2  14       18.78       15.52      0.74 o 
  -2  -2  14      184.22      204.47      2.67 o 
  -1  -2  14     1303.31     1299.16     14.11 o 
   0  -2  14      276.10      284.72      3.33 o 
   1  -2  14      419.20      399.11      3.90 o 
   2  -2  14      153.23      145.22      4.12 o 
   3  -2  14     1144.91     1088.33      8.90 o 
   4  -2  14      374.37      423.33      4.70 o 
   5  -2  14       12.36       12.88      1.05 o 
   6  -2  14      140.14      145.90      2.80 o 
   7  -2  14      265.94      274.41      4.82 o 
   8  -2  14       86.01       88.75      3.75 o 
  -9  -1  14        0.07        4.36      2.60 o 
  -8  -1  14      618.41      610.32     10.59 o 
  -7  -1  14       51.30       51.33      2.60 o 
  -6  -1  14       35.46       35.11      1.57 o 
  -5  -1  14     1053.66     1073.39     12.41 o 
  -4  -1  14        3.27        4.39      0.75 o 
  -3  -1  14     1567.13     1492.82     18.46 o 
  -2  -1  14       38.45       42.56      1.44 o 
  -1  -1  14        1.25        0.20      0.47 o 
   0  -1  14     2551.60     2578.79     19.92 o 
   1  -1  14      188.47      173.35      2.20 o 
   2  -1  14       18.48       19.95      0.90 o 
   3  -1  14        2.34        0.21      0.54 o 
   4  -1  14       45.65       41.86      1.67 o 
   5  -1  14      578.90      548.08      6.14 o 
   6  -1  14       57.29       59.50      2.85 o 
   7  -1  14       27.59       32.01      1.95 o 
   8  -1  14       74.13       75.35      3.70 o 
  -9   0  14       32.89       39.44      3.45 o 
  -8   0  14      127.52      122.25      2.85 o 
  -7   0  14      141.37      140.88      3.13 o 
  -6   0  14       21.09       27.25      1.52 o 
  -5   0  14        6.40        7.54      0.85 o 
  -4   0  14        6.15        6.66      0.76 o 
  -3   0  14      278.23      278.92      3.68 o 
  -2   0  14      236.96      268.74      2.87 o 
  -1   0  14      100.19      115.67      2.14 o 
   0   0  14       65.99       51.57      1.20 o 
   1   0  14     2961.90     2934.22     24.53 o 
   2   0  14      503.95      481.54      4.54 o 
   3   0  14      795.60      747.66      6.51 o 
   4   0  14       40.90       54.32      1.50 o 
   5   0  14      159.59      160.23      3.14 o 
   6   0  14       74.82       77.78      2.67 o 
   7   0  14       90.43       90.93      2.75 o 
   8   0  14        1.28        3.80      2.00 o 
  -9   1  14      372.12      374.61      7.81 o 
  -8   1  14        5.44        5.65      1.00 o 
  -7   1  14      427.92      424.82      5.65 o 
  -6   1  14      149.95      154.13      2.86 o 
  -5   1  14      243.23      245.04      3.62 o 
  -4   1  14      787.87      761.47      8.12 o 
  -3   1  14      214.52      223.29      2.46 o 
  -2   1  14      583.93      561.69      4.84 o 
  -1   1  14      527.70      498.92      6.28 o 
   0   1  14      530.64      502.55      4.88 o 
   1   1  14      445.18      421.99      4.50 o 
   2   1  14      301.81      315.72      3.59 o 
   3   1  14      583.13      518.41      5.77 o 
   4   1  14      409.15      381.64      4.81 o 
   5   1  14       58.37       51.76      1.87 o 
   6   1  14        3.71        2.00      1.02 o 
   7   1  14      155.21      160.18      4.07 o 
  -9   2  14       65.12       72.48      3.76 o 
  -8   2  14       61.71       67.51      2.16 o 
  -7   2  14      189.83      195.68      3.83 o 
  -6   2  14      126.64      135.22      3.48 o 
  -5   2  14      223.36      217.27      2.90 o 
  -4   2  14     1433.98     1453.62     11.03 o 
  -3   2  14      305.55      283.26      2.93 o 
  -2   2  14      169.10      186.43      3.45 o 
  -1   2  14      141.15      136.24      1.68 o 
   0   2  14      992.09      977.19      9.34 o 
   1   2  14     2015.92     1983.37     14.72 o 
   2   2  14      499.92      442.92      5.04 o 
   3   2  14      125.85      126.01      2.38 o 
   4   2  14      452.98      494.62      5.76 o 
   5   2  14       10.63       12.11      1.12 o 
   6   2  14       14.33       13.59      1.35 o 
   7   2  14       65.81       65.74      3.35 o 
  -9   3  14        4.46        3.00      2.44 o 
  -8   3  14      145.87      139.48      4.62 o 
  -7   3  14      208.86      202.71      4.60 o 
  -6   3  14      122.02      125.14      2.30 o 
  -5   3  14       39.67       40.99      1.39 o 
  -4   3  14        5.69        7.84      0.72 o 
  -3   3  14     1600.43     1542.53     13.29 o 
  -2   3  14      340.57      313.58      3.43 o 
  -1   3  14       40.73       29.75      1.31 o 
   0   3  14       11.49       10.07      0.90 o 
   1   3  14      211.70      230.61      3.18 o 
   2   3  14      176.72      187.15      2.60 o 
   3   3  14       24.47       20.41      2.04 o 
   4   3  14       16.80       13.40      1.22 o 
   5   3  14      550.23      545.09      6.97 o 
   6   3  14       30.55       34.54      2.55 o 
   7   3  14        4.33        3.89      2.58 o 
  -9   4  14        1.34        1.33      2.36 o 
  -8   4  14       38.46       39.99      2.94 o 
  -7   4  14       92.55       92.86      2.82 o 
  -6   4  14      225.12      219.91      3.91 o 
  -5   4  14       45.53       50.75      1.72 o 
  -4   4  14       57.38       58.14      1.76 o 
  -3   4  14       13.45       13.79      0.96 o 
  -2   4  14      746.03      782.63      8.29 o 
  -1   4  14       99.74       93.48      2.38 o 
   0   4  14      485.73      430.19      8.46 o 
   1   4  14      882.89      825.83     11.56 o 
   2   4  14      314.54      324.82      9.33 o 
   3   4  14        5.41        3.35      0.95 o 
   4   4  14        6.33        6.53      3.33 o 
   5   4  14       96.66      103.60      4.57 o 
   6   4  14       60.29       62.41      4.98 o 
  -9   5  14       22.33       19.16      3.44 o 
  -8   5  14        2.36        1.75      1.28 o 
  -7   5  14        5.69        6.79      1.39 o 
  -6   5  14       19.90       20.51      1.49 o 
  -5   5  14       65.26       68.12      2.44 o 
  -4   5  14      213.20      204.35      3.64 o 
  -3   5  14       54.73       58.16      2.95 o 
  -2   5  14      105.38      103.37      2.85 o 
  -1   5  14      581.10      525.85      6.88 o 
   0   5  14      109.41       96.24      2.79 o 
   1   5  14      755.17      755.15     10.71 o 
   2   5  14       37.95       40.29      1.64 o 
   3   5  14        8.83        8.45      2.37 o 
   4   5  14      211.06      201.79      6.24 o 
   5   5  14        8.24       14.45      3.00 o 
  -9   6  14        0.04       -2.30      2.30 o 
  -8   6  14        4.44        7.76      1.88 o 
  -7   6  14      645.44      681.15     10.06 o 
  -6   6  14        5.18        4.18      1.63 o 
  -5   6  14       55.24       54.33      3.24 o 
  -4   6  14       31.05       31.13      1.99 o 
  -3   6  14      252.13      239.84      4.77 o 
  -2   6  14      103.46      111.07      3.02 o 
  -1   6  14      282.95      271.50      5.06 o 
   0   6  14      204.22      182.53      3.78 o 
   1   6  14      720.69      725.26     21.43 o 
   2   6  14       80.74       78.38      3.81 o 
   3   6  14       80.23       77.01      4.65 o 
   4   6  14       94.71       89.47      5.45 o 
  -9   7  14        3.41        8.56      2.73 o 
  -8   7  14        2.47        5.63      2.01 o 
  -7   7  14       23.54       28.67      2.76 o 
  -6   7  14      322.55      322.20     10.58 o 
  -5   7  14       49.69       46.78      3.83 o 
  -4   7  14       44.42       42.92      2.25 o 
  -3   7  14      165.27      174.69      4.01 o 
  -2   7  14        0.79        0.43      1.05 o 
  -1   7  14      654.69      651.67     10.95 o 
   0   7  14       63.23       60.96      4.44 o 
   1   7  14       43.97       56.14      4.32 o 
   2   7  14       16.65       16.54      2.24 o 
   3   7  14       19.55       16.90      2.39 o 
  -8   8  14       49.09       53.11      5.08 o 
  -7   8  14       37.78       35.47      4.41 o 
  -6   8  14        5.89        6.81      1.89 o 
  -5   8  14       83.20       78.72      3.01 o 
  -4   8  14       42.06       40.15      2.24 o 
  -3   8  14        6.80        7.67      1.45 o 
  -2   8  14       89.46       88.95      5.48 o 
  -1   8  14      211.31      211.09      8.38 o 
   0   8  14       19.52       16.68      3.02 o 
   1   8  14        1.85        1.62      2.08 o 
   2   8  14       21.52       21.37      3.37 o 
  -7   9  14        9.22        8.79      3.34 o 
  -6   9  14        3.68       -1.36      2.85 o 
  -5   9  14       11.36        8.79      3.56 o 
  -4   9  14        5.77        8.04      1.55 o 
  -3   9  14        0.22        1.74      2.17 o 
  -2   9  14      119.95      110.82      6.27 o 
  -1   9  14       52.80       41.84      4.33 o 
   0   9  14        0.16        1.82      2.17 o 
   1   9  14        6.04        3.62      2.24 o 
  -5  10  14       41.13       41.21      4.83 o 
  -4  10  14        2.25       -0.56      2.36 o 
  -3  10  14       47.62       52.51      5.17 o 
  -2  10  14      127.26      129.16      6.99 o 
   0 -10  15        7.54       14.65      2.59 o 
   1 -10  15        4.91        5.96      2.39 o 
   2 -10  15        1.16        3.21      2.38 o 
   3 -10  15       12.81       11.40      2.97 o 
   4 -10  15      126.36      130.60      7.40 o 
  -2  -9  15       36.31       37.97      2.98 o 
  -1  -9  15        1.81        0.00      1.60 o 
   0  -9  15      107.91       95.87      4.86 o 
   1  -9  15       20.43       20.93      3.04 o 
   2  -9  15       26.30       25.95      3.52 o 
   3  -9  15        0.00        1.31      2.30 o 
   4  -9  15       43.75       44.33      4.77 o 
   5  -9  15       21.64       24.26      4.18 o 
   6  -9  15        3.22        8.67      2.62 o 
  -4  -8  15       19.71       20.99      2.28 o 
  -3  -8  15       20.77       20.32      2.17 o 
  -2  -8  15       54.75       53.70      3.43 o 
  -1  -8  15      242.55      250.24      6.28 o 
   0  -8  15       49.25       50.74      3.04 o 
   1  -8  15        0.00        0.29      1.40 o 
   2  -8  15       13.19       13.49      3.04 o 
   3  -8  15      367.21      355.92      7.36 o 
   4  -8  15      301.05      303.17      9.59 o 
   5  -8  15       16.66       16.78      1.67 o 
   6  -8  15      466.81      471.12     14.93 o 
   7  -8  15        2.53        5.11      3.83 o 
  -5  -7  15       15.89       13.15      2.12 o 
  -4  -7  15       10.21       12.82      1.38 o 
  -3  -7  15       68.52       74.79      2.76 o 
  -2  -7  15       51.05       54.05      3.10 o 
  -1  -7  15        0.05        0.17      1.34 o 
   0  -7  15        1.77        5.70      2.69 o 
   1  -7  15       42.41       40.13      2.71 o 
   2  -7  15        3.99        6.58      2.86 o 
   3  -7  15        1.09        1.42      0.82 o 
   4  -7  15       32.46       30.44      1.89 o 
   5  -7  15      112.92      113.90      3.10 o 
   6  -7  15       90.15       87.08      5.71 o 
   7  -7  15       41.40       36.89      3.27 o 
  -6  -6  15       36.25       27.50      3.00 o 
  -5  -6  15        0.05        1.07      1.17 o 
  -4  -6  15       22.77       22.14      1.80 o 
  -3  -6  15        9.26        8.89      1.48 o 
  -2  -6  15       20.79       20.96      2.47 o 
  -1  -6  15        7.21       10.56      1.53 o 
   0  -6  15        0.73        0.97      1.01 o 
   1  -6  15      147.63      148.25      4.65 o 
   2  -6  15      189.19      190.25      3.50 o 
   3  -6  15      565.82      560.45     11.86 o 
   4  -6  15      104.61      106.22      2.74 o 
   5  -6  15       41.83       40.81      2.08 o 
   6  -6  15       38.56       37.06      2.51 o 
   7  -6  15      132.61      131.42      3.98 o 
   8  -6  15       62.21       72.41      4.75 o 
  -7  -5  15        4.51        2.52      2.00 o 
  -6  -5  15        4.11        3.74      2.45 o 
  -5  -5  15       13.32       16.76      1.72 o 
  -4  -5  15       24.59       23.08      1.77 o 
  -3  -5  15       63.47       63.39      2.38 o 
  -2  -5  15        0.27        0.58      0.77 o 
  -1  -5  15       23.95       25.46      1.78 o 
   0  -5  15       15.75       12.48      1.40 o 
   1  -5  15       82.87       72.64      1.90 o 
   2  -5  15       25.71       24.06      1.66 o 
   3  -5  15        2.47        3.92      0.95 o 
   4  -5  15      329.05      333.34      5.05 o 
   5  -5  15      187.61      183.70      4.23 o 
   6  -5  15      330.66      331.55      6.11 o 
   7  -5  15      231.61      220.04      4.98 o 
   8  -5  15       22.58       26.78      2.73 o 
  -7  -4  15        0.51        2.13      1.49 o 
  -6  -4  15       39.43       35.00      2.36 o 
  -5  -4  15       58.41       54.78      2.51 o 
  -4  -4  15      274.80      270.08      5.39 o 
  -3  -4  15      208.87      195.42      4.23 o 
  -2  -4  15       37.59       37.61      1.72 o 
  -1  -4  15      414.55      396.39      6.65 o 
   0  -4  15      988.25      968.15     11.13 o 
   1  -4  15      961.21      946.60     11.18 o 
   2  -4  15       81.45       81.89      1.98 o 
   3  -4  15      833.38      782.15      8.12 o 
   4  -4  15      152.65      162.83      3.05 o 
   5  -4  15      178.60      176.46      3.29 o 
   6  -4  15       63.64       61.20      2.18 o 
   7  -4  15        7.23        7.08      1.54 o 
   8  -4  15       22.23       20.34      2.25 o 
  -8  -3  15       37.59       41.68      4.40 o 
  -7  -3  15       97.55      100.43      3.63 o 
  -6  -3  15      403.73      414.63     11.33 o 
  -5  -3  15      133.95      141.10      3.79 o 
  -4  -3  15       13.65       13.79      1.41 o 
  -3  -3  15       31.33       34.71      2.35 o 
  -2  -3  15      183.67      149.78      3.09 o 
  -1  -3  15       85.22       71.60      1.82 o 
   0  -3  15      413.83      455.60      7.45 o 
   1  -3  15       28.27       25.35      1.27 o 
   2  -3  15      644.61      642.66      6.78 o 
   3  -3  15       13.44       13.91      0.91 o 
   4  -3  15      541.77      491.78      5.29 o 
   5  -3  15       47.84       49.93      1.68 o 
   6  -3  15        0.21       -0.89      0.89 o 
   7  -3  15        1.11        2.00      1.42 o 
   8  -3  15       10.72        9.77      3.21 o 
  -8  -2  15        7.84        7.71      2.64 o 
  -7  -2  15       25.92       28.99      2.26 o 
  -6  -2  15      163.80      164.91      4.30 o 
  -5  -2  15       46.45       43.68      2.99 o 
  -4  -2  15      314.93      295.57      6.69 o 
  -3  -2  15       79.94       69.60      1.81 o 
  -2  -2  15        7.58        7.92      0.77 o 
  -1  -2  15     1071.22     1068.94     12.04 o 
   0  -2  15      402.63      422.26      4.61 o 
   1  -2  15      393.13      375.43      3.46 o 
   2  -2  15       65.93       58.02      1.41 o 
   3  -2  15      174.26      145.78      2.23 o 
   4  -2  15      191.81      187.17      2.85 o 
   5  -2  15      236.48      240.31      3.41 o 
   6  -2  15        6.07        7.79      1.05 o 
   7  -2  15        0.12       -0.78      1.05 o 
   8  -2  15      150.32      141.79      4.64 o 
  -9  -1  15        6.96        5.39      2.65 o 
  -8  -1  15      203.16      202.21      5.38 o 
  -7  -1  15      150.97      153.71      4.34 o 
  -6  -1  15      194.40      184.26      3.36 o 
  -5  -1  15      254.78      246.87      4.05 o 
  -4  -1  15      326.91      326.53      4.84 o 
  -3  -1  15      250.13      213.39      3.56 o 
  -2  -1  15       37.00       27.69      1.66 o 
  -1  -1  15       35.29       38.38      1.26 o 
   0  -1  15      271.27      283.36      3.12 o 
   1  -1  15     3786.12     3617.56     25.97 o 
   2  -1  15       73.29       65.02      1.56 o 
   3  -1  15     2955.75     2894.73     21.41 o 
   4  -1  15      624.81      649.31      6.47 o 
   5  -1  15        3.10        5.08      0.94 o 
   6  -1  15      231.53      226.36      4.22 o 
   7  -1  15       28.63       27.95      1.87 o 
   8  -1  15        7.05        0.11      2.35 o 
  -9   0  15        6.05        5.75      2.33 o 
  -8   0  15       54.32       57.96      2.29 o 
  -7   0  15      140.06      147.49      3.25 o 
  -6   0  15       26.66       25.28      1.50 o 
  -5   0  15      563.74      560.77      6.52 o 
  -4   0  15      911.29      864.38      9.09 o 
  -3   0  15     1545.50     1503.88     13.34 o 
  -2   0  15     1107.82     1072.38      8.92 o 
  -1   0  15        0.79        1.86      0.41 o 
   0   0  15       89.15       90.55      1.53 o 
   1   0  15      755.42      717.78      6.73 o 
   2   0  15       56.54       46.06      1.31 o 
   3   0  15      884.29      908.29      7.69 o 
   4   0  15       66.07       66.20      1.66 o 
   5   0  15      124.63      119.83      2.81 o 
   6   0  15      354.87      370.41      5.70 o 
   7   0  15      203.62      228.23      4.41 o 
   8   0  15      147.21      155.01      7.39 o 
  -9   1  15      348.36      347.34      6.26 o 
  -8   1  15       90.65       99.03      2.53 o 
  -7   1  15        4.65        7.28      0.98 o 
  -6   1  15      522.56      513.92      6.61 o 
  -5   1  15      329.58      335.06      4.52 o 
  -4   1  15      576.99      548.00      6.33 o 
  -3   1  15      569.84      554.06      4.87 o 
  -2   1  15       25.04       18.56      0.87 o 
  -1   1  15      879.83      838.39      8.04 o 
   0   1  15      254.44      240.50      3.02 o 
   1   1  15       89.73       92.63      1.68 o 
   2   1  15      217.37      200.72      2.92 o 
   3   1  15        9.35        8.86      0.96 o 
   4   1  15      177.19      150.20      3.25 o 
   5   1  15        3.19        1.12      0.83 o 
   6   1  15       16.66       16.21      1.37 o 
   7   1  15      151.16      155.90      4.04 o 
  -9   2  15        0.99        1.81      1.65 o 
  -8   2  15       25.66       27.75      1.64 o 
  -7   2  15      229.12      210.79      3.68 o 
  -6   2  15       13.09       16.44      1.19 o 
  -5   2  15       65.28       67.09      1.58 o 
  -4   2  15     1923.97     1902.92     15.23 o 
  -3   2  15      637.55      614.81      5.31 o 
  -2   2  15      163.64      173.27      2.64 o 
  -1   2  15        6.53        7.75      0.65 o 
   0   2  15       35.45       31.99      1.03 o 
   1   2  15       45.20       52.15      1.45 o 
   2   2  15       29.48       28.45      1.33 o 
   3   2  15       38.90       47.79      1.65 o 
   4   2  15        0.42        1.09      0.79 o 
   5   2  15      312.63      308.50      4.41 o 
   6   2  15       13.66       13.36      1.42 o 
   7   2  15      329.24      342.50      7.57 o 
  -9   3  15       44.54       46.55      4.51 o 
  -8   3  15       73.89       79.46      6.62 o 
  -7   3  15      237.64      244.39      7.89 o 
  -6   3  15       11.49       13.79      1.17 o 
  -5   3  15      873.14      863.00     10.06 o 
  -4   3  15       13.24       13.63      1.07 o 
  -3   3  15      435.49      428.76      4.78 o 
  -2   3  15      957.73     1000.27      8.60 o 
  -1   3  15      978.02      931.35      7.53 o 
   0   3  15     1817.63     1763.40     15.45 o 
   1   3  15     2217.19     2168.76     17.24 o 
   2   3  15       78.06       67.03      2.34 o 
   3   3  15      361.80      341.33      4.37 o 
   4   3  15        6.95        7.09      1.06 o 
   5   3  15       95.82       95.90      3.08 o 
   6   3  15       10.39       10.74      1.80 o 
  -9   4  15      128.05      137.30      6.74 o 
  -8   4  15      450.58      459.25     10.21 o 
  -7   4  15      772.93      786.35      9.25 o 
  -6   4  15      279.91      292.97      5.31 o 
  -5   4  15      728.31      737.15      8.21 o 
  -4   4  15      125.89      118.00      2.43 o 
  -3   4  15       85.55       79.85      1.81 o 
  -2   4  15      299.25      298.56      3.94 o 
  -1   4  15        4.35        7.30      1.03 o 
   0   4  15     1675.51     1634.15     17.77 o 
   1   4  15       34.81       38.23      1.73 o 
   2   4  15       14.23       17.70      1.53 o 
   3   4  15      343.11      360.36      6.33 o 
   4   4  15        0.01       -0.79      0.79 o 
   5   4  15       99.48      102.88      4.65 o 
   6   4  15        0.60        2.62      2.25 o 
  -9   5  15      110.13      109.12      6.04 o 
  -8   5  15      289.61      297.07     16.07 o 
  -7   5  15      345.15      352.14      6.23 o 
  -6   5  15        0.01       -0.87      0.87 o 
  -5   5  15       21.78       16.83      1.51 o 
  -4   5  15      241.13      240.93      4.29 o 
  -3   5  15      245.25      241.18      6.04 o 
  -2   5  15        4.71        4.64      1.00 o 
  -1   5  15       34.50       30.12      1.61 o 
   0   5  15       79.70       85.73      2.70 o 
   1   5  15       44.88       40.18      1.99 o 
   2   5  15        4.26        3.47      0.99 o 
   3   5  15        5.34        4.43      1.66 o 
   4   5  15       43.67       45.65      3.47 o 
   5   5  15        5.24        6.32      2.53 o 
  -9   6  15       77.10       85.27      5.47 o 
  -8   6  15       38.20       40.52      2.77 o 
  -7   6  15      115.07      114.25      3.56 o 
  -6   6  15      304.07      319.43      5.69 o 
  -5   6  15        2.71        2.99      1.44 o 
  -4   6  15        6.01        4.56      1.22 o 
  -3   6  15       80.08       74.38      2.77 o 
  -2   6  15       14.76       14.84      1.47 o 
  -1   6  15      871.89      849.12     11.95 o 
   0   6  15       36.38       32.97      1.82 o 
   1   6  15       20.06       22.53      2.34 o 
   2   6  15      201.28      213.18      6.29 o 
   3   6  15       69.99       70.46      3.78 o 
   4   6  15      113.28      105.20      6.06 o 
  -8   7  15       64.63       68.08      5.25 o 
  -7   7  15       66.21       66.97      3.65 o 
  -6   7  15       23.70       29.07      2.67 o 
  -5   7  15       99.48       98.12      4.02 o 
  -4   7  15      248.32      235.16      8.83 o 
  -3   7  15       20.83       18.98      1.68 o 
  -2   7  15       95.51       90.65      3.33 o 
  -1   7  15      131.23      130.61      5.00 o 
   0   7  15      162.51      165.49      7.23 o 
   1   7  15       31.54       34.51      3.86 o 
   2   7  15       58.28       58.41      3.64 o 
   3   7  15        0.08        0.40      1.89 o 
  -8   8  15      267.68      284.19     10.33 o 
  -7   8  15        1.10        0.57      2.77 o 
  -6   8  15        0.13       -0.98      1.53 o 
  -5   8  15      135.87      134.29      4.68 o 
  -4   8  15        9.78       15.33      1.72 o 
  -3   8  15      368.56      357.75      9.90 o 
  -2   8  15       77.17       78.00      2.65 o 
  -1   8  15      187.21      202.85      8.38 o 
   0   8  15       41.87       44.29      4.40 o 
   1   8  15       46.27       47.23      4.59 o 
   2   8  15       15.52       22.22      3.57 o 
  -7   9  15       38.51       30.22      4.32 o 
  -6   9  15       12.15       16.28      3.58 o 
  -5   9  15        0.77        3.07      1.91 o 
  -4   9  15        8.94       12.52      1.79 o 
  -3   9  15       95.51       94.98      6.07 o 
  -2   9  15       67.98       71.16      5.35 o 
  -1   9  15        3.63        8.06      2.66 o 
   0   9  15       13.75       15.81      3.14 o 
  -4  10  15      443.47      452.12     14.93 o 
  -3  10  15       40.67       39.90      4.70 o 
   1 -10  16      384.28      379.47     11.76 o 
   2 -10  16        0.02        0.32      2.01 o 
   3 -10  16       11.26        9.94      2.99 o 
  -2  -9  16        8.54        8.38      1.94 o 
  -1  -9  16        5.53        4.11      1.93 o 
   0  -9  16      114.12      106.47      5.29 o 
   1  -9  16      112.02      106.10      5.64 o 
   2  -9  16        2.63        0.59      1.97 o 
   3  -9  16       86.58       80.93      5.62 o 
   4  -9  16       19.50       19.31      3.65 o 
   5  -9  16      122.73      132.24      7.80 o 
  -3  -8  16      108.23      107.03      3.90 o 
  -2  -8  16       33.91       31.92      2.47 o 
  -1  -8  16       63.47       69.21      3.32 o 
   0  -8  16      709.82      687.58     13.08 o 
   1  -8  16        1.84        2.98      2.29 o 
   2  -8  16       83.35       81.27      3.78 o 
   3  -8  16      146.88      150.75      5.43 o 
   4  -8  16       24.03       28.36      3.12 o 
   5  -8  16      275.53      283.66      4.88 o 
   6  -8  16       10.89       10.60      2.62 o 
  -5  -7  16       48.26       60.76      3.73 o 
  -4  -7  16       23.91       22.43      1.70 o 
  -3  -7  16        9.83        8.91      1.29 o 
  -2  -7  16        6.44        8.12      1.57 o 
  -1  -7  16       13.82       12.29      1.94 o 
   0  -7  16        6.86        7.76      1.68 o 
   1  -7  16       94.90       93.76      3.85 o 
   2  -7  16      131.96      133.79      4.14 o 
   3  -7  16       57.24       52.91      1.94 o 
   4  -7  16      293.75      302.75      5.96 o 
   5  -7  16      114.96      113.54      3.61 o 
   6  -7  16        9.27        5.82      2.35 o 
   7  -7  16        0.05       -2.69      2.69 o 
  -6  -6  16        3.35        0.89      1.76 o 
  -5  -6  16      262.56      269.43      5.84 o 
  -4  -6  16        0.14        2.08      1.10 o 
  -3  -6  16      153.76      147.81      3.44 o 
  -2  -6  16      721.75      715.12     10.83 o 
  -1  -6  16        9.24        7.48      1.24 o 
   0  -6  16       26.38       27.73      2.23 o 
   1  -6  16       11.61       11.41      1.78 o 
   2  -6  16      179.34      186.83      6.18 o 
   3  -6  16        6.50        4.41      1.09 o 
   4  -6  16      116.75      119.06      4.44 o 
   5  -6  16       84.94       85.44      3.13 o 
   6  -6  16       16.00       13.17      2.09 o 
   7  -6  16       13.47       12.93      2.50 o 
  -6  -5  16        1.37        1.11      1.35 o 
  -5  -5  16        9.07       10.02      1.65 o 
  -4  -5  16        1.99        2.99      1.11 o 
  -3  -5  16      245.25      248.41      4.57 o 
  -2  -5  16      120.07      108.61      3.12 o 
  -1  -5  16       75.43       69.10      4.19 o 
   0  -5  16       11.39       13.36      1.50 o 
   1  -5  16      353.76      357.98      5.21 o 
   2  -5  16      301.19      299.56      4.49 o 
   3  -5  16      360.11      329.28      4.88 o 
   4  -5  16      137.61      145.96      3.27 o 
   5  -5  16       36.86       35.41      2.33 o 
   6  -5  16       10.55        9.34      1.75 o 
   7  -5  16       16.65       21.49      2.26 o 
   8  -5  16       82.69       89.18      4.86 o 
  -7  -4  16      117.04      116.50      4.69 o 
  -6  -4  16      143.74      139.05      4.12 o 
  -5  -4  16       22.72       24.72      2.03 o 
  -4  -4  16       76.77       70.77      2.62 o 
  -3  -4  16      402.61      420.56      6.34 o 
  -2  -4  16       24.04       28.66      1.64 o 
  -1  -4  16        6.41        4.78      1.08 o 
   0  -4  16       29.53       27.73      1.32 o 
   1  -4  16      362.42      385.59      5.65 o 
   2  -4  16      969.95      958.91      9.44 o 
   3  -4  16        1.43       -0.25      0.81 o 
   4  -4  16       14.04       12.89      1.26 o 
   5  -4  16      638.29      610.76      7.43 o 
   6  -4  16       70.85       79.85      2.61 o 
   7  -4  16      103.17      107.71      3.81 o 
   8  -4  16       74.06       72.40      3.98 o 
  -8  -3  16       27.81       27.36      3.76 o 
  -7  -3  16       32.36       27.55      2.68 o 
  -6  -3  16      173.55      169.28      4.51 o 
  -5  -3  16      342.63      332.15      6.44 o 
  -4  -3  16        2.07        0.22      0.86 o 
  -3  -3  16       59.71       50.81      2.34 o 
  -2  -3  16        0.27        1.49      0.43 o 
  -1  -3  16       32.19       35.52      1.44 o 
   0  -3  16      389.04      380.75      7.80 o 
   1  -3  16     2169.42     2071.13     19.76 o 
   2  -3  16      162.74      145.96      2.67 o 
   3  -3  16       18.91       27.23      1.18 o 
   4  -3  16      224.99      240.54      3.60 o 
   5  -3  16      125.97      126.44      2.63 o 
   6  -3  16      323.11      330.32      4.68 o 
   7  -3  16       70.32       73.19      3.48 o 
   8  -3  16       43.87       47.10      6.46 o 
  -8  -2  16      302.00      314.44      9.42 o 
  -7  -2  16       71.52       66.98      3.05 o 
  -6  -2  16       46.34       43.83      3.14 o 
  -5  -2  16       29.99       29.23      1.99 o 
  -4  -2  16      208.18      190.87      4.31 o 
  -3  -2  16      312.44      307.10      4.52 o 
  -2  -2  16        1.84       -0.07      0.78 o 
  -1  -2  16      141.37      121.86      2.29 o 
   0  -2  16     1184.38     1209.62     11.04 o 
   1  -2  16      401.78      379.49      3.74 o 
   2  -2  16       73.69       70.79      1.57 o 
   3  -2  16      406.95      431.74      4.75 o 
   4  -2  16       53.23       52.98      1.67 o 
   5  -2  16       18.91       17.73      1.32 o 
   6  -2  16       10.08        8.48      1.13 o 
   7  -2  16      117.91      122.39      3.27 o 
   8  -2  16        7.08       10.75      2.34 o 
  -9  -1  16       14.83       15.34      3.36 o 
  -8  -1  16       13.40       10.88      1.74 o 
  -7  -1  16       11.96       10.81      1.61 o 
  -6  -1  16       88.62       88.01      3.14 o 
  -5  -1  16       30.37       36.00      1.56 o 
  -4  -1  16       83.31       83.24      2.18 o 
  -3  -1  16      216.08      192.90      2.77 o 
  -2  -1  16      225.67      249.29      3.52 o 
  -1  -1  16        4.27        6.64      1.07 o 
   0  -1  16        0.10        0.39      0.50 o 
   1  -1  16      807.93      746.32      6.42 o 
   2  -1  16        1.76        5.02      0.66 o 
   3  -1  16        3.67        7.61      0.80 o 
   4  -1  16      184.63      177.07      2.80 o 
   5  -1  16      114.85      122.14      2.55 o 
   6  -1  16      354.50      348.80      5.53 o 
   7  -1  16       21.12       22.60      1.80 o 
   8  -1  16      286.25      287.86     10.27 o 
  -9   0  16      266.50      282.28      8.08 o 
  -8   0  16       19.47       20.94      1.38 o 
  -7   0  16      246.65      223.71      4.21 o 
  -6   0  16        7.22        9.21      1.06 o 
  -5   0  16      427.09      405.02      5.19 o 
  -4   0  16      181.39      195.98      4.42 o 
  -3   0  16       31.88       26.72      1.16 o 
  -2   0  16      205.36      197.21      2.43 o 
  -1   0  16     1600.47     1578.59     13.64 o 
   0   0  16      148.91      131.35      2.04 o 
   1   0  16       38.73       37.09      1.16 o 
   2   0  16      300.99      301.11      3.40 o 
   3   0  16        0.08        0.94      0.59 o 
   4   0  16      383.93      366.96      4.24 o 
   5   0  16      107.72      101.91      2.77 o 
   6   0  16       54.14       50.45      2.26 o 
   7   0  16       80.79       81.54      4.77 o 
  -9   1  16        0.08       -0.88      1.28 o 
  -8   1  16       65.49       66.93      2.18 o 
  -7   1  16        0.06       -0.72      0.72 o 
  -6   1  16      473.72      456.18      5.87 o 
  -5   1  16       41.79       46.39      2.73 o 
  -4   1  16        0.67        0.42      0.64 o 
  -3   1  16     1074.18     1052.19      8.96 o 
  -2   1  16      721.82      726.14      6.56 o 
  -1   1  16      118.76      120.44      1.96 o 
   0   1  16     1144.91     1130.60     10.23 o 
   1   1  16     2525.63     2377.18     17.61 o 
   2   1  16      229.93      226.48      3.01 o 
   3   1  16      897.00      953.58      9.51 o 
   4   1  16      227.75      234.14      3.65 o 
   5   1  16       14.26       12.01      1.20 o 
   6   1  16      183.45      197.48      3.73 o 
   7   1  16      104.49      109.36      4.05 o 
  -9   2  16      182.82      184.10      7.89 o 
  -8   2  16      292.82      298.22      5.22 o 
  -7   2  16      406.62      433.27      5.88 o 
  -6   2  16       37.01       40.38      1.68 o 
  -5   2  16       12.60       11.81      0.82 o 
  -4   2  16        0.30        0.75      0.57 o 
  -3   2  16      878.28      856.53      7.61 o 
  -2   2  16       40.00       51.84      1.28 o 
  -1   2  16      297.20      275.05      3.06 o 
   0   2  16      754.38      719.10      6.20 o 
   1   2  16       22.54       29.33      1.17 o 
   2   2  16      249.65      249.03      4.11 o 
   3   2  16        6.87        5.00      0.90 o 
   4   2  16      119.17      124.95      2.67 o 
   5   2  16      109.76      107.74      3.01 o 
   6   2  16      159.18      177.19      3.59 o 
   7   2  16        2.18        5.48      2.41 o 
  -9   3  16        8.06        6.21      2.74 o 
  -8   3  16       14.17       17.69      2.15 o 
  -7   3  16        2.66        2.86      2.21 o 
  -6   3  16      265.72      270.58      4.29 o 
  -5   3  16       50.63       52.62      1.65 o 
  -4   3  16      129.45      121.94      2.46 o 
  -3   3  16       19.55       14.40      1.09 o 
  -2   3  16       62.84       56.72      1.61 o 
  -1   3  16        0.06        1.27      0.71 o 
   0   3  16        1.42        3.06      0.73 o 
   1   3  16        0.07        0.91      0.67 o 
   2   3  16       61.77       77.35      1.94 o 
   3   3  16      491.38      495.49      5.75 o 
   4   3  16       50.53       47.32      1.98 o 
   5   3  16      228.78      248.32      4.28 o 
   6   3  16      149.50      149.70      4.65 o 
  -9   4  16       96.27       94.70      5.76 o 
  -8   4  16      100.92      103.15      4.23 o 
  -7   4  16        0.11       -0.07      0.86 o 
  -6   4  16        8.73        7.24      1.25 o 
  -5   4  16      134.55      131.44      2.68 o 
  -4   4  16      392.28      400.62      5.17 o 
  -3   4  16       16.24       19.55      1.11 o 
  -2   4  16        6.79        4.89      0.86 o 
  -1   4  16      877.80      869.98     11.26 o 
   0   4  16       59.34       67.97      2.43 o 
   1   4  16      157.09      165.27      3.33 o 
   2   4  16        3.24        2.68      1.31 o 
   3   4  16       82.91       83.24      2.78 o 
   4   4  16      561.30      555.90      8.69 o 
   5   4  16      260.30      261.82     10.18 o 
  -9   5  16       36.42       36.38      4.29 o 
  -8   5  16       22.75       26.49      4.59 o 
  -7   5  16       37.68       40.04      2.31 o 
  -6   5  16      382.82      390.72      5.88 o 
  -5   5  16       91.34       82.07      4.17 o 
  -4   5  16       64.35       59.95      3.05 o 
  -3   5  16      410.83      404.10      5.97 o 
  -2   5  16       45.45       45.55      1.95 o 
  -1   5  16       20.31       30.41      2.54 o 
   0   5  16      667.83      655.30      8.40 o 
   1   5  16       43.11       54.99      2.31 o 
   2   5  16      158.15      169.48      4.62 o 
   3   5  16       21.73       20.44      2.49 o 
   4   5  16      265.07      272.87      7.72 o 
   5   5  16       63.93       70.77      5.36 o 
  -9   6  16       12.10        8.78      2.97 o 
  -8   6  16       96.96      106.19      3.91 o 
  -7   6  16      203.18      200.62      6.76 o 
  -6   6  16      217.02      211.68      4.49 o 
  -5   6  16        0.26        0.29      1.61 o 
  -4   6  16      158.32      167.48      4.12 o 
  -3   6  16      296.43      288.45     10.03 o 
  -2   6  16       87.17       73.01      2.58 o 
  -1   6  16       99.70      102.36      3.06 o 
   0   6  16        4.58        5.41      1.30 o 
   1   6  16       12.12        9.17      1.02 o 
   2   6  16      307.12      316.57      8.12 o 
   3   6  16        5.05        4.44      1.80 o 
   4   6  16       16.64       20.40      3.35 o 
  -8   7  16       52.43       42.83      4.28 o 
  -7   7  16       59.40       53.63      3.52 o 
  -6   7  16       17.62       14.48      2.23 o 
  -5   7  16       41.34       41.42      2.99 o 
  -4   7  16       54.62       57.17      3.70 o 
  -3   7  16       97.00       97.96      3.50 o 
  -2   7  16       52.61       49.34      2.71 o 
  -1   7  16      100.05      100.74      3.31 o 
   0   7  16       75.27       67.64      4.82 o 
   1   7  16       10.64       14.71      2.99 o 
   2   7  16        0.44        1.72      2.28 o 
   3   7  16       49.43       47.84      4.72 o 
  -8   8  16       77.06       82.75      5.77 o 
  -7   8  16       57.09       65.54      5.40 o 
  -6   8  16        5.78        4.88      3.03 o 
  -5   8  16        0.65       -0.32      1.52 o 
  -4   8  16      822.56      814.79     11.99 o 
  -3   8  16      123.68      121.87      5.18 o 
  -2   8  16      365.02      358.69     11.41 o 
  -1   8  16       71.04       64.89      4.95 o 
   0   8  16       17.30       14.78      3.11 o 
   1   8  16      233.89      221.61      9.00 o 
   2   8  16        8.01       12.99      3.00 o 
  -6   9  16       35.50       33.03      4.42 o 
  -5   9  16      125.21      125.63      7.10 o 
  -4   9  16       96.76      108.28      6.70 o 
  -3   9  16       88.52       79.81      5.75 o 
  -2   9  16       94.20      106.25      6.43 o 
  -1   9  16       15.59       20.32      3.57 o 
   0   9  16        0.01       -0.40      2.24 o 
  -1  -9  17       35.27       31.83      3.33 o 
   0  -9  17        1.52        0.71      1.98 o 
   1  -9  17        0.87       -0.52      1.96 o 
   2  -9  17        1.57        3.70      2.30 o 
   3  -9  17       24.33       19.35      3.46 o 
   4  -9  17       56.46       44.88      5.01 o 
   5  -9  17       49.77       52.08      5.68 o 
  -3  -8  17       72.47       66.41      3.23 o 
  -2  -8  17        0.77       -0.30      1.28 o 
  -1  -8  17      189.66      195.48      5.71 o 
   0  -8  17       18.41       24.16      2.45 o 
   1  -8  17        0.66        1.18      1.53 o 
   2  -8  17        4.59        4.17      1.65 o 
   3  -8  17        5.62        6.18      1.90 o 
   4  -8  17       48.33       43.77      2.81 o 
   5  -8  17       52.16       51.45      3.24 o 
   6  -8  17        9.00        5.86      2.57 o 
  -4  -7  17        0.20        0.65      1.41 o 
  -3  -7  17      531.57      528.95      9.01 o 
  -2  -7  17        1.52        2.54      1.33 o 
  -1  -7  17        0.13       -0.24      1.23 o 
   0  -7  17        8.69        7.15      1.69 o 
   1  -7  17       35.98       36.82      6.75 o 
   2  -7  17      331.17      343.85      7.04 o 
   3  -7  17       43.43       42.75      1.98 o 
   4  -7  17       64.52       60.63      2.52 o 
   5  -7  17      687.96      683.02      8.77 o 
   6  -7  17       10.48        5.70      2.48 o 
   7  -7  17      105.79      100.37      4.46 o 
  -5  -6  17      211.96      226.35      6.22 o 
  -4  -6  17      126.79      119.64      3.28 o 
  -3  -6  17        5.38        6.73      1.47 o 
  -2  -6  17      361.06      362.55     12.83 o 
  -1  -6  17      120.89      121.81      3.53 o 
   0  -6  17       50.57       52.33      3.58 o 
   1  -6  17        4.68        4.77      1.57 o 
   2  -6  17      651.58      637.94      8.45 o 
   3  -6  17      151.08      151.07      3.57 o 
   4  -6  17      351.80      333.29      5.22 o 
   5  -6  17      368.96      361.31      6.43 o 
   6  -6  17       54.50       51.48      3.97 o 
   7  -6  17      159.90      158.71      5.27 o 
  -6  -5  17       95.74       98.69      4.15 o 
  -5  -5  17      218.95      226.78      5.30 o 
  -4  -5  17      201.49      200.06      4.76 o 
  -3  -5  17        2.29        3.62      0.98 o 
  -2  -5  17       87.47       86.94      2.90 o 
  -1  -5  17       17.13       21.99      1.77 o 
   0  -5  17      451.42      428.89      7.48 o 
   1  -5  17        4.76        4.96      1.08 o 
   2  -5  17      101.82       92.72      2.39 o 
   3  -5  17      460.10      445.58      6.02 o 
   4  -5  17      328.74      312.84      5.02 o 
   5  -5  17       10.13        9.20      1.56 o 
   6  -5  17       82.92       75.39      3.45 o 
   7  -5  17       49.52       45.30      2.80 o 
  -7  -4  17        3.93        4.62      2.16 o 
  -6  -4  17       38.92       36.44      2.48 o 
  -5  -4  17      225.88      218.26      7.55 o 
  -4  -4  17      186.77      188.81      4.50 o 
  -3  -4  17      157.58      172.05      3.68 o 
  -2  -4  17       39.39       42.82      2.21 o 
  -1  -4  17       65.77       58.02      2.74 o 
   0  -4  17       86.31       85.39      2.30 o 
   1  -4  17      426.55      399.39      5.91 o 
   2  -4  17       18.48       18.29      1.22 o 
   3  -4  17       44.45       44.92      1.80 o 
   4  -4  17        5.19        5.18      1.20 o 
   5  -4  17        5.70        4.87      1.03 o 
   6  -4  17      208.23      208.89      3.92 o 
   7  -4  17        0.08        0.91      1.36 o 
   8  -4  17      168.33      178.67      6.91 o 
  -7  -3  17       31.52       28.88      2.76 o 
  -6  -3  17       21.70       27.32      2.18 o 
  -5  -3  17      118.32      118.73      3.63 o 
  -4  -3  17       11.37       10.35      1.33 o 
  -3  -3  17      281.25      275.08      4.78 o 
  -2  -3  17      196.15      197.77      3.25 o 
  -1  -3  17     1298.74     1266.10     14.31 o 
   0  -3  17      498.07      475.89      5.73 o 
   1  -3  17        0.18        1.05      0.73 o 
   2  -3  17     1317.19     1225.38     11.65 o 
   3  -3  17      534.07      550.49      5.66 o 
   4  -3  17      142.06      147.46      2.79 o 
   5  -3  17      109.48      105.84      2.50 o 
   6  -3  17       72.86       76.26      2.30 o 
   7  -3  17      657.91      650.13      9.60 o 
   8  -3  17      155.76      157.55      6.93 o 
  -8  -2  17      111.48      119.93      8.21 o 
  -7  -2  17       45.77       44.09      2.78 o 
  -6  -2  17        0.06        0.65      1.01 o 
  -5  -2  17      830.21      843.87     12.62 o 
  -4  -2  17      381.14      406.86      4.69 o 
  -3  -2  17        5.01        8.13      0.81 o 
  -2  -2  17      342.83      309.46      4.71 o 
  -1  -2  17      912.31      866.51      9.15 o 
   0  -2  17       82.25       91.18      2.24 o 
   1  -2  17       25.40       22.43      0.92 o 
   2  -2  17      754.46      727.38      6.44 o 
   3  -2  17        1.72        0.68      0.73 o 
   4  -2  17      857.87      794.66      7.74 o 
   5  -2  17       41.71       36.88      1.94 o 
   6  -2  17       28.54       26.37      1.67 o 
   7  -2  17        6.07        3.79      1.27 o 
   8  -2  17       43.88       47.43      4.46 o 
  -8  -1  17      152.11      166.82      5.90 o 
  -7  -1  17      154.27      163.87      4.63 o 
  -6  -1  17      408.04      399.32      6.54 o 
  -5  -1  17      160.51      155.81      3.15 o 
  -4  -1  17      406.69      395.95      6.25 o 
  -3  -1  17      507.18      494.96      5.40 o 
  -2  -1  17       36.90       34.27      1.41 o 
  -1  -1  17       92.08       82.68      2.01 o 
   0  -1  17     2110.68     1989.08     15.89 o 
   1  -1  17      678.84      634.13      5.72 o 
   2  -1  17      839.68      777.57      6.85 o 
   3  -1  17       52.04       41.34      1.37 o 
   4  -1  17      164.18      161.95      2.94 o 
   5  -1  17      128.21      133.78      2.69 o 
   6  -1  17      145.85      145.58      3.44 o 
   7  -1  17       60.31       59.40      2.91 o 
  -9   0  17      108.17      105.02      4.91 o 
  -8   0  17       25.09       23.11      1.43 o 
  -7   0  17       60.72       58.78      2.11 o 
  -6   0  17       62.55       63.99      2.16 o 
  -5   0  17      561.38      565.06      6.81 o 
  -4   0  17       36.09       28.05      1.33 o 
  -3   0  17       85.76       93.90      1.92 o 
  -2   0  17        0.04       -0.06      0.50 o 
  -1   0  17        0.16        0.72      0.55 o 
   0   0  17      227.54      219.84      3.05 o 
   1   0  17      610.90      550.98      5.75 o 
   2   0  17        0.72        2.09      0.94 o 
   3   0  17      103.30      101.92      2.29 o 
   4   0  17       31.55       33.27      1.79 o 
   5   0  17      175.52      175.71      3.66 o 
   6   0  17        3.22       -0.70      1.08 o 
   7   0  17        4.70        4.79      1.86 o 
  -9   1  17       55.80       64.22      3.16 o 
  -8   1  17      119.12      134.34      3.01 o 
  -7   1  17      191.95      187.04      3.69 o 
  -6   1  17       59.53       67.06      2.00 o 
  -5   1  17      371.83      371.58      5.01 o 
  -4   1  17     1336.40     1295.87     11.99 o 
  -3   1  17      169.07      177.31      2.60 o 
  -2   1  17        0.03        0.73      0.59 o 
  -1   1  17      480.28      433.49      5.97 o 
   0   1  17     4232.35     3993.29     28.63 o 
   1   1  17       41.04       36.91      1.30 o 
   2   1  17      111.54      110.91      2.10 o 
   3   1  17      102.67       98.54      2.31 o 
   4   1  17      822.43      806.26      8.58 o 
   5   1  17      151.89      147.69      3.03 o 
   6   1  17        6.15        4.89      1.27 o 
   7   1  17      166.70      171.67      6.00 o 
  -9   2  17       38.89       47.40      4.70 o 
  -8   2  17       37.73       42.38      2.44 o 
  -7   2  17      214.32      233.15      4.00 o 
  -6   2  17        6.95        8.72      1.03 o 
  -5   2  17      179.46      174.37      3.12 o 
  -4   2  17      222.78      228.34      2.89 o 
  -3   2  17        0.26       -0.55      0.55 o 
  -2   2  17      698.99      612.24      6.33 o 
  -1   2  17      421.04      412.35      4.09 o 
   0   2  17        7.01        2.05      0.64 o 
   1   2  17      319.18      325.91      3.73 o 
   2   2  17        4.42        5.50      0.93 o 
   3   2  17       69.07       64.15      1.91 o 
   4   2  17      164.43      163.20      3.03 o 
   5   2  17       86.71       84.41      2.37 o 
   6   2  17        3.46        1.64      1.61 o 
  -9   3  17      119.09      122.71      6.60 o 
  -8   3  17       48.84       47.87      3.20 o 
  -7   3  17      172.49      159.82      4.21 o 
  -6   3  17      106.32      101.15      6.64 o 
  -5   3  17      102.32       97.92      2.16 o 
  -4   3  17       66.13       61.25      1.67 o 
  -3   3  17      414.43      420.60      5.31 o 
  -2   3  17      219.86      207.81      3.02 o 
  -1   3  17     1252.54     1090.65     10.02 o 
   0   3  17      358.28      358.32      5.06 o 
   1   3  17       58.41       62.40      1.82 o 
   2   3  17      306.13      319.61      4.24 o 
   3   3  17      176.04      176.74      3.05 o 
   4   3  17       11.62       12.28      1.17 o 
   5   3  17       67.10       68.86      2.37 o 
   6   3  17       14.61       16.35      2.06 o 
  -9   4  17      128.41      118.84      6.43 o 
  -8   4  17        5.90        6.19      2.05 o 
  -7   4  17        7.63        9.83      1.85 o 
  -6   4  17       54.00       51.69      1.95 o 
  -5   4  17       18.16       19.06      1.30 o 
  -4   4  17       29.09       29.03      1.50 o 
  -3   4  17       82.64       85.94      3.30 o 
  -2   4  17       14.53        7.14      0.92 o 
  -1   4  17        0.46       -0.58      0.84 o 
   0   4  17       28.46       35.79      1.80 o 
   1   4  17        7.47        5.08      0.93 o 
   2   4  17        0.08       -0.33      0.86 o 
   3   4  17        0.17        0.03      1.02 o 
   4   4  17      178.79      197.97      4.52 o 
   5   4  17      164.43      159.51      7.91 o 
  -9   5  17       28.17       25.63      3.85 o 
  -8   5  17      180.37      169.72      5.49 o 
  -7   5  17      162.37      179.92      4.25 o 
  -6   5  17       59.32       65.08      2.59 o 
  -5   5  17        3.73        3.72      1.50 o 
  -4   5  17       87.34       88.34      2.67 o 
  -3   5  17      539.25      521.89      8.96 o 
  -2   5  17      105.94      102.53      2.75 o 
  -1   5  17       84.44       71.80      2.29 o 
   0   5  17       72.39       67.42      2.24 o 
   1   5  17      451.02      474.65      9.02 o 
   2   5  17      568.45      565.19      8.86 o 
   3   5  17        0.02       -0.44      2.07 o 
   4   5  17       54.40       51.94      4.92 o 
  -9   6  17       23.51       23.69      3.76 o 
  -8   6  17      104.34      113.37      4.02 o 
  -7   6  17        3.92        4.18      1.44 o 
  -6   6  17        0.06       -0.47      1.16 o 
  -5   6  17      496.44      503.21     10.14 o 
  -4   6  17       55.16       62.09      3.13 o 
  -3   6  17        0.59        3.33      1.14 o 
  -2   6  17      576.66      549.41      9.71 o 
  -1   6  17       53.67       49.61      3.28 o 
   0   6  17       44.38       45.34      2.24 o 
   1   6  17       24.88       23.03      2.29 o 
   2   6  17        8.47        8.26      2.21 o 
   3   6  17        0.09       -0.92      1.50 o 
   4   6  17        3.39        5.17      2.61 o 
  -8   7  17        2.35        4.65      2.78 o 
  -7   7  17        1.44        0.00      1.75 o 
  -6   7  17       60.62       57.71      3.42 o 
  -5   7  17       39.42       43.76      6.45 o 
  -4   7  17       13.57       13.21      2.34 o 
  -3   7  17       79.76       80.27      2.94 o 
  -2   7  17        1.69        0.85      1.15 o 
  -1   7  17        0.44        1.35      1.21 o 
   0   7  17      181.44      178.90      7.90 o 
   1   7  17       58.81       58.85      4.77 o 
   2   7  17      145.29      143.81      7.23 o 
   3   7  17       35.46       34.74      4.27 o 
  -7   8  17       47.32       45.97      4.76 o 
  -6   8  17       56.91       54.16      5.06 o 
  -5   8  17        9.72        9.96      2.03 o 
  -4   8  17       30.25       35.34      2.36 o 
  -3   8  17       10.70       10.39      1.55 o 
  -2   8  17       25.18       24.40      1.96 o 
  -1   8  17        6.92        9.40      2.80 o 
   0   8  17        1.98        0.28      2.03 o 
   1   8  17        2.30        4.91      2.56 o 
  -6   9  17       37.31       31.71      4.52 o 
  -5   9  17        0.51        1.47      2.84 o 
  -4   9  17       14.16       16.99      2.45 o 
  -3   9  17        0.46       -1.78      2.15 o 
  -2   9  17       17.80       18.07      3.50 o 
  -1   9  17      344.92      359.89     12.59 o 
  -1  -9  18      164.35      180.27      5.66 o 
   0  -9  18      231.85      226.45      6.66 o 
   1  -9  18       11.09       14.70      2.67 o 
   2  -9  18      240.46      234.87      9.29 o 
   3  -9  18        8.65        9.40      2.95 o 
   4  -9  18       61.84       64.08      5.91 o 
  -3  -8  18        1.15        3.75      2.65 o 
  -2  -8  18        0.79        0.21      1.52 o 
  -1  -8  18       64.64       65.03      3.51 o 
   0  -8  18        0.64        1.63      1.56 o 
   1  -8  18       32.19       35.08      4.22 o 
   2  -8  18       37.86       36.78      2.84 o 
   3  -8  18       95.71      101.85      4.17 o 
   4  -8  18       20.17       20.73      2.66 o 
   5  -8  18       28.22       28.27      2.56 o 
   6  -8  18        1.02       -2.58      2.58 o 
  -4  -7  18      112.13      119.24      3.81 o 
  -3  -7  18      314.39      326.98     10.39 o 
  -2  -7  18      187.29      173.05      5.27 o 
  -1  -7  18       58.89       56.62      5.63 o 
   0  -7  18        6.48        7.32      1.97 o 
   1  -7  18       68.40       68.77      3.65 o 
   2  -7  18        1.45        1.53      1.55 o 
   3  -7  18        9.17        8.97      1.15 o 
   4  -7  18      153.96      147.16      3.39 o 
   5  -7  18        0.25        1.78      1.29 o 
   6  -7  18       72.21       71.15      4.18 o 
  -5  -6  18       58.29       58.57      2.92 o 
  -4  -6  18       15.69       12.47      1.50 o 
  -3  -6  18       67.27       70.43      2.91 o 
  -2  -6  18       11.80       13.86      2.41 o 
  -1  -6  18        6.24        5.93      1.30 o 
   0  -6  18      168.02      174.49      4.47 o 
   1  -6  18       12.26       15.68      2.14 o 
   2  -6  18      168.06      159.95      3.39 o 
   3  -6  18       28.97       33.84      1.96 o 
   4  -6  18        6.82        8.91      1.34 o 
   5  -6  18       83.24       88.84      3.27 o 
   6  -6  18       80.53       83.12      4.36 o 
   7  -6  18       48.17       48.76      3.61 o 
  -6  -5  18       12.21       11.87      2.53 o 
  -5  -5  18      115.07      120.96      5.21 o 
  -4  -5  18      774.52      775.20     10.60 o 
  -3  -5  18      183.26      191.23      4.09 o 
  -2  -5  18        0.12        0.45      1.10 o 
  -1  -5  18      103.76      108.49      3.36 o 
   0  -5  18        3.92        5.72      1.33 o 
   1  -5  18      365.84      361.84      5.49 o 
   2  -5  18        3.58        2.68      0.92 o 
   3  -5  18       31.64       26.39      1.63 o 
   4  -5  18      458.25      439.12      6.28 o 
   5  -5  18       77.75       76.13      3.94 o 
   6  -5  18       67.81       65.38      3.09 o 
   7  -5  18      102.87      102.66      4.39 o 
  -7  -4  18       45.56       41.45      4.17 o 
  -6  -4  18       45.06       40.44      3.75 o 
  -5  -4  18        2.71        4.31      1.27 o 
  -4  -4  18       32.76       31.07      1.90 o 
  -3  -4  18      141.75      141.24      3.37 o 
  -2  -4  18      265.38      250.45      5.27 o 
  -1  -4  18      250.06      247.30      5.22 o 
   0  -4  18      598.63      549.86      7.35 o 
   1  -4  18      121.05      107.84      2.76 o 
   2  -4  18      117.40      108.09      2.41 o 
   3  -4  18        7.72        5.38      1.05 o 
   4  -4  18      100.77       90.97      2.76 o 
   5  -4  18      137.24      132.49      3.83 o 
   6  -4  18      199.89      208.79      6.17 o 
   7  -4  18      135.30      151.52      4.27 o 
  -7  -3  18        0.14       -0.27      1.44 o 
  -6  -3  18      405.53      403.47      7.84 o 
  -5  -3  18      414.89      412.22      7.66 o 
  -4  -3  18      101.94       97.03      3.19 o 
  -3  -3  18      113.16      115.70      2.96 o 
  -2  -3  18        1.85        2.05      0.64 o 
  -1  -3  18      221.27      205.86      3.66 o 
   0  -3  18       98.82       93.53      2.19 o 
   1  -3  18      106.42       98.41      2.23 o 
   2  -3  18      108.64      105.36      2.40 o 
   3  -3  18      807.38      770.13      7.38 o 
   4  -3  18      199.29      193.12      4.78 o 
   5  -3  18       46.30       42.89      1.98 o 
   6  -3  18        0.16       -1.02      1.02 o 
   7  -3  18       93.80       97.01      3.39 o 
  -8  -2  18       21.29       17.32      3.33 o 
  -7  -2  18        0.65        0.83      1.79 o 
  -6  -2  18      121.99      123.76      3.88 o 
  -5  -2  18        0.02        0.44      1.01 o 
  -4  -2  18      131.88      129.59      2.10 o 
  -3  -2  18      165.90      158.35      2.82 o 
  -2  -2  18        9.35        9.32      1.00 o 
  -1  -2  18        1.80       -0.02      1.11 o 
   0  -2  18     1484.17     1396.88     12.74 o 
   1  -2  18      364.98      336.63      4.36 o 
   2  -2  18      277.48      297.09      3.65 o 
   3  -2  18       10.81       11.27      1.00 o 
   4  -2  18        4.38        4.95      0.91 o 
   5  -2  18     1254.19     1246.98     12.24 o 
   6  -2  18        8.33        7.84      1.40 o 
   7  -2  18      140.60      158.77      4.23 o 
  -8  -1  18       15.55       12.22      2.21 o 
  -7  -1  18      843.94      838.24     13.23 o 
  -6  -1  18       59.52       63.48      1.89 o 
  -5  -1  18      160.60      160.54      3.47 o 
  -4  -1  18      411.03      403.78      5.91 o 
  -3  -1  18       43.13       35.20      1.33 o 
  -2  -1  18     1558.38     1440.96     14.27 o 
  -1  -1  18      340.79      313.39      4.36 o 
   0  -1  18      208.51      216.27      2.97 o 
   1  -1  18      958.21      930.72      7.84 o 
   2  -1  18      827.06      788.87      7.00 o 
   3  -1  18       38.65       43.39      1.45 o 
   4  -1  18      124.76      128.68      2.67 o 
   5  -1  18       27.37       29.56      1.85 o 
   6  -1  18      757.38      782.83      9.81 o 
   7  -1  18      181.66      195.14      5.50 o 
  -9   0  18       25.18       24.49      4.01 o 
  -8   0  18       49.77       49.34      1.88 o 
  -7   0  18       64.74       59.34      2.18 o 
  -6   0  18      260.96      276.54      5.78 o 
  -5   0  18      438.79      439.13      5.66 o 
  -4   0  18      124.71      117.08      2.25 o 
  -3   0  18      101.62      100.46      2.74 o 
  -2   0  18      790.56      686.74      6.76 o 
  -1   0  18       26.66       24.28      1.07 o 
   0   0  18      133.38      130.53      2.08 o 
   1   0  18       75.43       65.17      1.71 o 
   2   0  18     1035.02     1030.45      9.30 o 
   3   0  18      361.87      368.24      4.72 o 
   4   0  18       83.24       88.35      2.60 o 
   5   0  18      186.34      183.60      3.79 o 
   6   0  18       39.32       36.68      2.14 o 
   7   0  18      343.41      368.04      9.22 o 
  -9   1  18      172.13      173.23      7.25 o 
  -8   1  18       48.67       48.81      2.06 o 
  -7   1  18       49.96       44.52      2.14 o 
  -6   1  18      456.60      455.80      7.07 o 
  -5   1  18       84.06       83.85      2.16 o 
  -4   1  18       61.11       54.91      2.19 o 
  -3   1  18      669.72      625.63      6.37 o 
  -2   1  18      668.63      619.20      5.92 o 
  -1   1  18       23.97       27.01      1.15 o 
   0   1  18     1216.60     1116.45      9.73 o 
   1   1  18       37.34       36.08      1.37 o 
   2   1  18        7.40       10.41      0.95 o 
   3   1  18        3.26        4.21      0.93 o 
   4   1  18        3.55        4.03      0.94 o 
   5   1  18      277.98      274.08      4.77 o 
   6   1  18      335.25      331.28     12.19 o 
   7   1  18       40.89       43.64      4.24 o 
  -9   2  18       38.09       44.68      4.64 o 
  -8   2  18       10.99       13.06      1.67 o 
  -7   2  18       98.79      103.86      3.39 o 
  -6   2  18      523.54      516.37      6.59 o 
  -5   2  18       35.17       33.98      1.61 o 
  -4   2  18       76.96       78.33      1.80 o 
  -3   2  18      129.58      137.03      2.36 o 
  -2   2  18       12.12        8.67      0.91 o 
  -1   2  18        5.51        4.52      0.79 o 
   0   2  18      280.14      268.99      3.16 o 
   1   2  18       68.84       69.60      1.71 o 
   2   2  18     1343.10     1349.05     12.72 o 
   3   2  18       46.30       47.40      2.18 o 
   4   2  18       28.94       30.89      1.61 o 
   5   2  18     1148.74     1200.25     12.10 o 
   6   2  18       12.74       12.68      2.11 o 
  -9   3  18       33.06       36.49      4.32 o 
  -8   3  18        4.05        5.82      2.60 o 
  -7   3  18      536.71      536.79      9.01 o 
  -6   3  18       53.79       55.10      2.54 o 
  -5   3  18      861.58      864.86     10.42 o 
  -4   3  18      159.13      150.94      2.54 o 
  -3   3  18       74.19       76.32      1.82 o 
  -2   3  18     1747.09     1640.64     14.52 o 
  -1   3  18      819.89      834.53     10.54 o 
   0   3  18       48.88       62.62      1.92 o 
   1   3  18       10.46       11.66      1.25 o 
   2   3  18      267.32      256.65      3.77 o 
   3   3  18      777.64      758.44      8.11 o 
   4   3  18      296.42      314.87      4.53 o 
   5   3  18       28.62       32.07      2.48 o 
   6   3  18      176.09      177.10      8.68 o 
  -9   4  18       26.25       21.78      3.81 o 
  -8   4  18      291.68      296.66     13.67 o 
  -7   4  18       26.38       23.03      2.43 o 
  -6   4  18      217.12      219.92      3.81 o 
  -5   4  18      435.62      430.14      5.66 o 
  -4   4  18        8.62        9.58      1.09 o 
  -3   4  18       85.89       68.28      2.38 o 
  -2   4  18      869.43      820.87      8.82 o 
  -1   4  18      113.39      107.50      2.77 o 
   0   4  18      130.76      133.09      2.71 o 
   1   4  18      147.90      149.30      2.95 o 
   2   4  18        0.27        0.90      0.97 o 
   3   4  18       95.09      100.97      3.27 o 
   4   4  18      204.15      219.92      7.65 o 
   5   4  18       72.55       74.62      5.68 o 
  -9   5  18      136.16      126.31      6.57 o 
  -8   5  18       93.12      102.25      8.26 o 
  -7   5  18        3.34        1.59      1.11 o 
  -6   5  18      220.14      219.29      5.02 o 
  -5   5  18      338.86      346.35      6.05 o 
  -4   5  18        3.74        4.95      1.66 o 
  -3   5  18      637.89      608.07     13.95 o 
  -2   5  18      578.42      547.46      7.58 o 
  -1   5  18      145.35      138.70      3.23 o 
   0   5  18        3.63        2.44      0.99 o 
   1   5  18       35.63       38.95      2.23 o 
   2   5  18      215.10      216.20      4.74 o 
   3   5  18      402.72      390.04      9.60 o 
   4   5  18       13.53       15.32      3.23 o 
  -8   6  18       43.53       41.70      2.76 o 
  -7   6  18       10.51        9.58      1.75 o 
  -6   6  18       20.35       20.92      4.01 o 
  -5   6  18        0.74       -0.29      1.37 o 
  -4   6  18        3.23        3.03      2.31 o 
  -3   6  18       99.55      100.10      3.21 o 
  -2   6  18      135.74      129.37      3.53 o 
  -1   6  18      336.45      340.37      6.44 o 
   0   6  18       85.22       84.83      3.60 o 
   1   6  18       62.73       69.71      2.48 o 
   2   6  18      173.36      170.45      5.89 o 
   3   6  18      106.11      104.36      6.24 o 
  -8   7  18      119.45      126.53      6.48 o 
  -7   7  18       85.99       91.62      5.87 o 
  -6   7  18        0.35       -1.54      1.54 o 
  -5   7  18      421.37      420.58      9.22 o 
  -4   7  18      662.46      640.41     19.91 o 
  -3   7  18        2.24        2.78      1.36 o 
  -2   7  18        2.84        4.13      1.32 o 
  -1   7  18      204.30      210.10      5.40 o 
   0   7  18      319.51      323.67     11.37 o 
   1   7  18       45.23       42.35      4.63 o 
   2   7  18       59.11       56.31      5.27 o 
  -7   8  18       28.46       42.18      4.75 o 
  -6   8  18       35.82       36.20      4.45 o 
  -5   8  18       32.69       30.80      4.23 o 
  -4   8  18       74.04       91.05      5.96 o 
  -3   8  18        0.21        0.39      1.19 o 
  -2   8  18       69.19       68.39      2.97 o 
  -1   8  18       28.22       27.47      4.09 o 
   0   8  18       36.95       42.65      4.65 o 
   1   8  18       32.29       36.91      4.55 o 
  -5   9  18      318.20      307.62     11.21 o 
  -4   9  18        9.38        9.52      4.81 o 
  -3   9  18        0.49       -0.25      2.21 o 
  -2   9  18       49.96       40.67      4.86 o 
  -1   9  18       29.04       30.01      4.21 o 
   0  -9  19      119.82      134.13      5.21 o 
   1  -9  19       11.91       15.18      2.08 o 
   2  -9  19        3.24        5.31      3.34 o 
   3  -9  19        0.04        1.83      2.56 o 
   4  -9  19      111.38      129.18      7.58 o 
  -2  -8  19       25.29       24.55      2.48 o 
  -1  -8  19        0.17        0.32      2.80 o 
   0  -8  19      237.37      239.80      6.88 o 
   1  -8  19       12.28       11.89      3.68 o 
   2  -8  19       11.85       13.94      2.09 o 
   3  -8  19       75.00       69.45      3.78 o 
   4  -8  19        0.02       -1.61      1.82 o 
   5  -8  19      151.91      159.19      4.68 o 
  -4  -7  19        0.19        0.01      1.56 o 
  -3  -7  19        7.57        7.00      2.56 o 
  -2  -7  19      247.30      258.60      6.82 o 
  -1  -7  19      146.88      149.53      5.06 o 
   0  -7  19       25.60       20.12      2.46 o 
   1  -7  19      171.68      173.77      9.70 o 
   2  -7  19       30.08       29.93      2.58 o 
   3  -7  19       89.88       84.55      2.57 o 
   4  -7  19        1.15        1.80      1.25 o 
   5  -7  19       36.82       36.47      4.25 o 
   6  -7  19       58.41       60.98      4.03 o 
  -5  -6  19      148.63      162.08      6.61 o 
  -4  -6  19      126.76      130.73      3.59 o 
  -3  -6  19       17.21       13.91      3.38 o 
  -2  -6  19        0.65        0.13      1.40 o 
  -1  -6  19        0.10        1.84      1.18 o 
   0  -6  19       62.16       60.44      2.84 o 
   1  -6  19       71.82       72.08      5.00 o 
   2  -6  19        0.46        1.53      1.01 o 
   3  -6  19       15.37       12.82      1.54 o 
   4  -6  19       71.78       69.36      2.54 o 
   5  -6  19        7.30        7.54      1.67 o 
   6  -6  19       23.45       18.91      2.85 o 
   7  -6  19        0.94        0.40      2.69 o 
  -6  -5  19       91.84       96.92      5.30 o 
  -5  -5  19        1.41        2.48      1.46 o 
  -4  -5  19       36.01       35.98      2.12 o 
  -3  -5  19      215.38      224.59      5.18 o 
  -2  -5  19      141.79      140.12      3.91 o 
  -1  -5  19      113.83      114.06      3.53 o 
   0  -5  19      388.94      379.62     10.49 o 
   1  -5  19        5.50        5.42      1.02 o 
   2  -5  19      596.78      546.97     10.46 o 
   3  -5  19        3.94        2.21      1.53 o 
   4  -5  19      174.53      159.77      5.08 o 
   5  -5  19      147.90      145.28      4.04 o 
   6  -5  19      145.56      144.25      4.21 o 
   7  -5  19        2.93        0.95      2.53 o 
  -7  -4  19        5.57        9.65      2.65 o 
  -6  -4  19      450.41      484.06     10.67 o 
  -5  -4  19       16.60       15.41      1.80 o 
  -4  -4  19        8.40       11.59      1.35 o 
  -3  -4  19      208.31      206.06      4.83 o 
  -2  -4  19       52.08       41.41      2.31 o 
  -1  -4  19      637.97      627.45     14.27 o 
   0  -4  19      239.41      257.03      4.38 o 
   1  -4  19        2.54        3.47      0.82 o 
   2  -4  19      321.54      335.08      4.59 o 
   3  -4  19       37.39       46.69      1.91 o 
   4  -4  19       55.98       52.11      2.31 o 
   5  -4  19      227.68      227.08      5.05 o 
   6  -4  19      394.70      393.90      7.07 o 
   7  -4  19       54.67       56.60      3.30 o 
  -7  -3  19        0.66        1.80      1.58 o 
  -6  -3  19      371.29      352.53      7.29 o 
  -5  -3  19      184.90      185.11      4.77 o 
  -4  -3  19      449.78      441.71      6.97 o 
  -3  -3  19       17.93       15.55      1.37 o 
  -2  -3  19      551.57      535.31      7.10 o 
  -1  -3  19      151.69      145.84      3.07 o 
   0  -3  19       20.92       17.29      1.18 o 
   1  -3  19      262.56      234.18      3.56 o 
   2  -3  19       42.40       44.25      1.77 o 
   3  -3  19       16.62       15.41      1.51 o 
   4  -3  19       32.12       32.59      1.58 o 
   5  -3  19        0.16       -0.92      0.92 o 
   6  -3  19      101.31      104.85      2.95 o 
   7  -3  19        4.52        1.21      3.08 o 
  -8  -2  19       64.23       64.91      5.10 o 
  -7  -2  19        0.25        2.59      1.65 o 
  -6  -2  19       61.18       59.36      3.92 o 
  -5  -2  19       12.90       12.11      2.26 o 
  -4  -2  19        7.88        8.93      0.68 o 
  -3  -2  19      290.09      270.58      4.44 o 
  -2  -2  19       11.54        9.18      1.03 o 
  -1  -2  19      601.77      533.38      6.41 o 
   0  -2  19      272.48      236.19      3.37 o 
   1  -2  19       91.42       94.37      2.02 o 
   2  -2  19      360.17      343.68      4.08 o 
   3  -2  19      422.27      410.58      5.14 o 
   4  -2  19        2.21        0.48      0.78 o 
   5  -2  19       42.72       42.31      1.92 o 
   6  -2  19      543.94      578.66      7.95 o 
   7  -2  19        1.80        0.14      1.64 o 
  -8  -1  19       78.05       83.20      4.24 o 
  -7  -1  19      118.26      118.97      4.04 o 
  -6  -1  19      666.12      641.75      8.49 o 
  -5  -1  19      667.17      665.67      8.74 o 
  -4  -1  19        0.01       -0.78      0.90 o 
  -3  -1  19      607.42      619.05      7.16 o 
  -2  -1  19      194.99      185.15      3.17 o 
  -1  -1  19      403.11      354.41      6.87 o 
   0  -1  19        0.91        0.57      0.74 o 
   1  -1  19      105.46       98.82      1.86 o 
   2  -1  19        1.65        2.99      0.72 o 
   3  -1  19      107.46      110.15      2.12 o 
   4  -1  19      121.21      123.22      2.68 o 
   5  -1  19        1.94       -1.06      1.06 o 
   6  -1  19       28.50       24.83      3.02 o 
   7  -1  19       32.74       28.69      3.02 o 
  -8   0  19        1.48        4.19      1.78 o 
  -7   0  19        5.22        5.29      1.06 o 
  -6   0  19      246.32      246.72      4.59 o 
  -5   0  19       62.04       60.19      1.99 o 
  -4   0  19     1088.34     1066.43     10.33 o 
  -3   0  19        5.58        0.12      0.71 o 
  -2   0  19       47.33       38.59      1.59 o 
  -1   0  19      681.26      700.01      6.56 o 
   0   0  19       95.61      100.58      1.84 o 
   1   0  19      105.27      116.75      2.21 o 
   2   0  19      446.29      444.50      5.13 o 
   3   0  19      128.02      131.85      2.68 o 
   4   0  19      596.62      592.79      9.36 o 
   5   0  19        9.75        7.66      1.34 o 
   6   0  19      461.57      509.71      8.34 o 
   7   0  19       95.07       89.94      4.52 o 
  -9   1  19       35.86       38.72      2.76 o 
  -8   1  19      442.03      458.27      7.43 o 
  -7   1  19      479.90      491.28      6.56 o 
  -6   1  19      205.04      213.41      3.72 o 
  -5   1  19      252.70      252.52      4.65 o 
  -4   1  19       79.07       84.83      2.19 o 
  -3   1  19      122.12      111.30      2.06 o 
  -2   1  19       30.92       26.76      1.14 o 
  -1   1  19       41.55       37.56      1.35 o 
   0   1  19      213.56      224.96      3.09 o 
   1   1  19      395.41      391.96      4.47 o 
   2   1  19      246.36      238.86      3.57 o 
   3   1  19      301.03      307.69      4.90 o 
   4   1  19       48.52       54.03      2.25 o 
   5   1  19       83.06       91.28      2.80 o 
   6   1  19       86.70       86.95      3.73 o 
  -9   2  19       11.82       13.19      3.28 o 
  -8   2  19       37.31       38.24      3.24 o 
  -7   2  19       52.39       52.42      2.66 o 
  -6   2  19      485.48      472.10      8.08 o 
  -5   2  19        9.52        8.89      1.18 o 
  -4   2  19      554.30      535.14      6.32 o 
  -3   2  19      209.56      176.92      2.80 o 
  -2   2  19      103.46      105.51      2.16 o 
  -1   2  19      464.54      420.91      5.04 o 
   0   2  19      684.09      666.12      6.49 o 
   1   2  19       13.35       13.41      1.01 o 
   2   2  19       98.06      106.79      2.41 o 
   3   2  19      101.32       99.11      3.05 o 
   4   2  19      102.81      102.08      3.26 o 
   5   2  19      141.64      156.31      3.60 o 
   6   2  19      107.97      106.79      4.06 o 
  -9   3  19      135.15      133.95      6.89 o 
  -8   3  19      883.01      873.72     15.72 o 
  -7   3  19       20.30       20.56      3.40 o 
  -6   3  19      114.17      123.47      3.69 o 
  -5   3  19       64.65       74.03      2.29 o 
  -4   3  19      270.78      268.28      4.06 o 
  -3   3  19      165.25      155.23      2.65 o 
  -2   3  19        0.46        0.47      0.72 o 
  -1   3  19      387.92      402.19      5.74 o 
   0   3  19       83.61       97.39      2.73 o 
   1   3  19      186.53      188.43      3.83 o 
   2   3  19      156.26      162.62      4.21 o 
   3   3  19      147.69      151.15      3.54 o 
   4   3  19      263.47      281.48      5.18 o 
   5   3  19      292.33      305.30      7.80 o 
  -9   4  19      129.65      123.36      6.69 o 
  -8   4  19       33.98       33.93      2.93 o 
  -7   4  19      294.36      299.56      7.42 o 
  -6   4  19       16.01       15.42      1.56 o 
  -5   4  19      115.27      113.65      2.35 o 
  -4   4  19      328.69      331.63      5.68 o 
  -3   4  19      201.92      186.57      3.63 o 
  -2   4  19        2.22        4.95      1.07 o 
  -1   4  19       48.85       48.50      1.98 o 
   0   4  19        1.10        1.63      0.86 o 
   1   4  19     1040.02     1071.14     12.89 o 
   2   4  19        2.86        2.43      1.08 o 
   3   4  19       87.66      100.45      2.87 o 
   4   4  19      496.73      539.64     10.33 o 
   5   4  19        1.68        2.65      2.49 o 
  -8   5  19      131.26      121.78      5.72 o 
  -7   5  19       18.08       17.66      1.50 o 
  -6   5  19      127.92      124.18      4.05 o 
  -5   5  19        0.34       -0.50      1.10 o 
  -4   5  19        0.39        1.33      1.09 o 
  -3   5  19     1195.17     1172.45     16.09 o 
  -2   5  19      121.23      125.52      3.17 o 
  -1   5  19      132.48      122.57      3.10 o 
   0   5  19      125.88      124.67      3.11 o 
   1   5  19        8.83        6.83      1.06 o 
   2   5  19        0.81        0.15      1.12 o 
   3   5  19       31.70       32.02      2.88 o 
   4   5  19      230.13      224.53      9.64 o 
  -8   6  19        2.46        1.23      1.83 o 
  -7   6  19      164.96      177.49      4.34 o 
  -6   6  19      148.64      129.94      4.69 o 
  -5   6  19      159.37      160.53      5.12 o 
  -4   6  19       16.76       10.93      1.91 o 
  -3   6  19        0.50        0.90      1.45 o 
  -2   6  19       34.63       29.51      2.04 o 
  -1   6  19      165.71      166.11      4.07 o 
   0   6  19       40.72       47.56      2.71 o 
   1   6  19      132.96      138.21      5.76 o 
   2   6  19      311.27      317.90      8.59 o 
   3   6  19       86.09       90.21      6.00 o 
  -7   7  19       77.81       83.45      5.50 o 
  -6   7  19       77.03       79.50      4.90 o 
  -5   7  19       22.67       29.33      2.78 o 
  -4   7  19      497.78      503.50     10.36 o 
  -3   7  19      178.09      183.23      4.56 o 
  -2   7  19      140.90      133.15      3.71 o 
  -1   7  19       53.76       51.00      7.63 o 
   0   7  19       71.02       77.97      5.49 o 
   1   7  19      146.48      156.44      7.86 o 
   2   7  19      128.36      136.97      7.41 o 
  -6   8  19       43.24       33.15      4.40 o 
  -5   8  19        3.57        6.31      2.95 o 
  -4   8  19        8.84        6.44      3.03 o 
  -3   8  19       18.36       15.73      2.58 o 
  -2   8  19      331.69      345.02     12.31 o 
  -1   8  19       48.92       49.08      5.01 o 
   0   8  19        0.00       -0.27      2.19 o 
  -4   9  19       21.75       25.92      4.11 o 
  -3   9  19       22.63       29.52      4.38 o 
  -2   9  19        0.13       -0.06      2.36 o 
   0  -9  20        1.27        4.05      2.31 o 
   1  -9  20       24.23       28.87      2.63 o 
   2  -9  20      126.16      137.68      8.55 o 
   3  -9  20       17.30       15.65      2.90 o 
  -2  -8  20       89.53       93.80      4.42 o 
  -1  -8  20       63.25       62.25      3.65 o 
   0  -8  20       43.17       43.64      3.39 o 
   1  -8  20       92.03       98.43      3.95 o 
   2  -8  20       68.16       69.65      4.76 o 
   3  -8  20        9.17       11.33      2.26 o 
   4  -8  20       29.31       29.20      3.02 o 
   5  -8  20       60.81       58.17      4.07 o 
  -4  -7  20        0.20        2.49      1.85 o 
  -3  -7  20       14.38       14.97      2.15 o 
  -2  -7  20       11.66       12.08      2.03 o 
  -1  -7  20       93.15       97.32      4.19 o 
   0  -7  20        7.53       13.86      3.46 o 
   1  -7  20       28.35       28.74      2.95 o 
   2  -7  20      299.33      293.98      6.86 o 
   3  -7  20       18.22       20.23      1.73 o 
   4  -7  20      168.14      171.24      3.77 o 
   5  -7  20       11.55        6.85      2.56 o 
   6  -7  20        7.79        0.53      2.93 o 
  -5  -6  20        7.48       11.97      2.56 o 
  -4  -6  20       72.26       74.22      5.06 o 
  -3  -6  20        6.81        5.92      1.41 o 
  -2  -6  20      136.81      133.66      4.00 o 
  -1  -6  20      726.02      709.37     11.38 o 
   0  -6  20      105.49      110.75      3.72 o 
   1  -6  20      255.13      258.72      7.17 o 
   2  -6  20       13.96       13.44      1.30 o 
   3  -6  20       52.34       57.38      2.27 o 
   4  -6  20       61.21       61.65      2.52 o 
   5  -6  20       33.03       30.50      2.42 o 
   6  -6  20      153.94      140.43      5.24 o 
  -6  -5  20      101.71       87.59      5.23 o 
  -5  -5  20        0.07        1.43      1.27 o 
  -4  -5  20       17.18       18.14      1.69 o 
  -3  -5  20       85.44       87.36      3.24 o 
  -2  -5  20       41.81       41.91      2.45 o 
  -1  -5  20      180.62      185.89      4.69 o 
   0  -5  20       23.52       23.03      2.08 o 
   1  -5  20      225.55      236.80      5.24 o 
   2  -5  20       50.47       42.83      1.76 o 
   3  -5  20        2.10        1.82      1.03 o 
   4  -5  20        0.02       -0.98      1.28 o 
   5  -5  20       25.67       25.31      2.92 o 
   6  -5  20      202.27      209.23      6.15 o 
   7  -5  20      103.59      109.17      6.95 o 
  -6  -4  20       49.44       62.98      3.75 o 
  -5  -4  20       13.93       13.85      1.59 o 
  -4  -4  20       10.19        9.41      1.33 o 
  -3  -4  20      287.17      276.08      5.92 o 
  -2  -4  20      158.58      151.09      5.67 o 
  -1  -4  20      100.10      106.43      2.36 o 
   0  -4  20     1250.05     1201.64     14.15 o 
   1  -4  20       32.58       28.56      1.47 o 
   2  -4  20       15.78       14.62      1.23 o 
   3  -4  20     1033.17     1006.13     10.45 o 
   4  -4  20        0.67        0.27      1.18 o 
   5  -4  20        7.91        9.79      1.78 o 
   6  -4  20      298.73      308.15      6.20 o 
   7  -4  20       38.10       37.68      3.67 o 
  -7  -3  20       62.41       68.28      5.06 o 
  -6  -3  20      164.27      162.23      4.73 o 
  -5  -3  20       37.20       39.29      2.54 o 
  -4  -3  20      419.82      411.60      6.73 o 
  -3  -3  20       22.90       21.68      1.92 o 
  -2  -3  20      101.93      102.50      2.47 o 
  -1  -3  20      280.65      262.98      4.52 o 
   0  -3  20       20.77       13.59      1.16 o 
   1  -3  20      406.80      380.85      4.95 o 
   2  -3  20       36.78       36.10      1.71 o 
   3  -3  20      240.66      230.01      4.34 o 
   4  -3  20      622.59      625.24      7.12 o 
   5  -3  20      136.40      143.47      3.05 o 
   6  -3  20        5.69        6.59      2.02 o 
   7  -3  20       45.23       44.53      3.37 o 
  -7  -2  20      306.94      309.02      8.22 o 
  -6  -2  20       35.04       29.90      2.36 o 
  -5  -2  20        2.95        4.66      1.29 o 
  -4  -2  20      796.42      792.98      9.97 o 
  -3  -2  20      123.58      122.69      2.82 o 
  -2  -2  20      163.79      156.75      3.31 o 
  -1  -2  20       13.29       14.05      1.35 o 
   0  -2  20       53.64       63.87      1.78 o 
   1  -2  20      576.54      549.11      5.83 o 
   2  -2  20        2.57        1.48      0.76 o 
   3  -2  20      154.11      151.13      2.88 o 
   4  -2  20       91.49       89.47      2.19 o 
   5  -2  20       21.70       24.47      1.64 o 
   6  -2  20       62.90       68.30      3.54 o 
   7  -2  20        9.63        7.05      2.26 o 
  -8  -1  20       10.60        9.52      2.25 o 
  -7  -1  20       25.69       25.46      2.33 o 
  -6  -1  20       19.66       22.39      1.88 o 
  -5  -1  20      181.16      178.54      3.60 o 
  -4  -1  20        2.33        3.95      0.82 o 
  -3  -1  20      178.75      161.33      3.01 o 
  -2  -1  20      118.74      113.32      2.48 o 
  -1  -1  20        0.04        1.00      0.80 o 
   0  -1  20      710.36      654.22      6.32 o 
   1  -1  20        0.92        0.76      0.71 o 
   2  -1  20      230.68      237.75      3.14 o 
   3  -1  20       19.18       22.07      1.22 o 
   4  -1  20      583.40      597.86      6.96 o 
   5  -1  20        6.53        6.10      1.33 o 
   6  -1  20      186.89      194.23      4.21 o 
   7  -1  20       61.07       54.10      4.48 o 
  -8   0  20       81.73       81.30      8.52 o 
  -7   0  20       19.50       23.01      1.60 o 
  -6   0  20      153.51      153.35      3.10 o 
  -5   0  20      117.34      120.48      2.46 o 
  -4   0  20       64.66       72.75      1.90 o 
  -3   0  20     1430.12     1361.50     14.34 o 
  -2   0  20       33.58       23.68      1.39 o 
  -1   0  20       27.17       20.48      1.09 o 
   0   0  20     1589.11     1485.71     12.61 o 
   1   0  20       70.09       76.48      1.89 o 
   2   0  20       42.30       42.68      1.57 o 
   3   0  20      120.32      106.63      2.57 o 
   4   0  20       22.22       17.65      1.61 o 
   5   0  20      296.54      282.94      5.50 o 
   6   0  20       76.43       77.88      7.22 o 
  -8   1  20       71.60       78.71      3.33 o 
  -7   1  20      614.07      625.19      7.87 o 
  -6   1  20       78.72       78.26      2.27 o 
  -5   1  20        3.29        3.94      0.83 o 
  -4   1  20       38.63       41.98      1.71 o 
  -3   1  20      645.62      595.78      6.26 o 
  -2   1  20      851.11      795.96      7.95 o 
  -1   1  20      183.41      149.76      2.46 o 
   0   1  20        3.94        5.76      0.85 o 
   1   1  20      534.71      561.63      5.86 o 
   2   1  20      113.08      121.21      2.56 o 
   3   1  20        3.74        4.03      1.14 o 
   4   1  20      120.44      116.14      3.06 o 
   5   1  20      568.50      569.95      7.83 o 
   6   1  20       47.98       46.16      3.25 o 
  -8   2  20        1.43        4.10      2.89 o 
  -7   2  20      293.32      300.44      7.66 o 
  -6   2  20       28.06       29.77      2.15 o 
  -5   2  20        5.31        4.41      1.29 o 
  -4   2  20      100.06       93.48      2.18 o 
  -3   2  20       10.50       12.64      1.01 o 
  -2   2  20      395.81      429.27      5.06 o 
  -1   2  20       15.93       11.04      0.96 o 
   0   2  20       87.40       96.19      2.64 o 
   1   2  20      252.64      251.85      3.62 o 
   2   2  20      154.50      151.97      3.26 o 
   3   2  20       15.30       17.06      1.52 o 
   4   2  20      213.86      226.17      4.30 o 
   5   2  20        2.01        0.26      1.56 o 
  -8   3  20      430.78      406.87     12.75 o 
  -7   3  20        4.75        5.37      1.46 o 
  -6   3  20      129.62      131.74      3.87 o 
  -5   3  20      104.05      101.74      2.62 o 
  -4   3  20        6.94        7.72      1.03 o 
  -3   3  20        0.22        0.57      0.80 o 
  -2   3  20      411.49      389.71      5.22 o 
  -1   3  20      262.21      228.98      4.07 o 
   0   3  20       18.39       22.41      1.59 o 
   1   3  20      247.81      250.61      5.41 o 
   2   3  20       16.48       20.79      1.64 o 
   3   3  20        0.48        2.04      1.32 o 
   4   3  20      342.59      339.81      5.91 o 
   5   3  20      115.33      122.32      4.90 o 
  -8   4  20       25.37       26.00      3.76 o 
  -7   4  20       12.45       15.84      2.28 o 
  -6   4  20      332.43      346.06      6.10 o 
  -5   4  20        0.09       -0.74      0.74 o 
  -4   4  20       56.29       61.06      1.84 o 
  -3   4  20      867.96      817.58      8.95 o 
  -2   4  20      126.87      112.19      2.70 o 
  -1   4  20      182.09      190.66      4.53 o 
   0   4  20       36.65       36.01      1.74 o 
   1   4  20       26.01       29.54      1.84 o 
   2   4  20      360.39      368.39      6.00 o 
   3   4  20      147.67      160.82      4.47 o 
   4   4  20        0.63        2.97      2.42 o 
  -8   5  20        0.39       -2.46      2.46 o 
  -7   5  20       68.32       66.81      2.72 o 
  -6   5  20      389.93      409.86      6.02 o 
  -5   5  20      144.54      153.15      3.83 o 
  -4   5  20       19.23       15.46      1.59 o 
  -3   5  20        5.98        6.24      1.42 o 
  -2   5  20      337.34      320.56      8.67 o 
  -1   5  20      105.30      104.29      2.94 o 
   0   5  20        5.20        6.89      1.11 o 
   1   5  20        7.34        6.87      1.15 o 
   2   5  20      204.92      190.86      4.65 o 
   3   5  20      205.74      217.27      5.18 o 
   4   5  20       37.47       47.44      5.10 o 
  -8   6  20       49.93       53.75      4.59 o 
  -7   6  20        8.87        6.33      2.13 o 
  -6   6  20       18.75       21.05      2.50 o 
  -5   6  20      361.07      356.08      8.28 o 
  -4   6  20      288.71      294.25      7.25 o 
  -3   6  20      164.23      161.23      5.10 o 
  -2   6  20       27.20       32.48      2.95 o 
  -1   6  20       41.42       35.36      2.27 o 
   0   6  20       78.13       81.64      3.49 o 
   1   6  20       87.29       87.27      3.22 o 
   2   6  20       89.72       98.40      6.30 o 
   3   6  20       14.42       15.33      3.43 o 
  -7   7  20       18.82       17.47      3.50 o 
  -6   7  20       25.76       28.49      3.91 o 
  -5   7  20      161.45      153.93      6.99 o 
  -4   7  20       36.40       34.16      2.90 o 
  -3   7  20       14.52       12.97      2.07 o 
  -2   7  20       60.51       59.50      3.89 o 
  -1   7  20       17.83       19.80      2.15 o 
   0   7  20        1.19        1.26      2.04 o 
   1   7  20       72.27       75.61      5.68 o 
  -6   8  20      253.49      242.52      9.64 o 
  -5   8  20       49.41       53.34      5.12 o 
  -4   8  20       51.48       45.24      4.84 o 
  -3   8  20       11.15       13.97      2.38 o 
  -2   8  20       14.32       14.25      3.33 o 
  -1   8  20      133.97      140.37      7.70 o 
   0   8  20      134.48      125.65      7.25 o 
  -2  -8  21       62.65       59.70      4.42 o 
  -1  -8  21        0.58        4.65      6.06 o 
   0  -8  21       67.22       70.38      4.05 o 
   1  -8  21       53.44       58.87      3.34 o 
   2  -8  21       18.35       16.89      2.30 o 
   3  -8  21       10.37        8.44      2.28 o 
   4  -8  21       35.28       30.71      3.14 o 
  -3  -7  21        0.03        2.10      1.52 o 
  -2  -7  21       16.75       17.04      2.26 o 
  -1  -7  21       77.54       77.94      8.59 o 
   0  -7  21      359.87      368.39      9.12 o 
   1  -7  21        8.70       10.60      1.92 o 
   2  -7  21       26.58       26.46      2.60 o 
   3  -7  21       53.86       60.57      2.31 o 
   4  -7  21       82.20       76.49      3.50 o 
   5  -7  21       77.85       81.40      4.57 o 
  -4  -6  21        0.13        2.22      1.83 o 
  -3  -6  21       34.81       38.51      2.60 o 
  -2  -6  21       48.44       47.68      2.75 o 
  -1  -6  21       38.84       36.09      3.28 o 
   0  -6  21      418.72      405.30      9.53 o 
   1  -6  21       15.99       12.58      2.01 o 
   2  -6  21        0.15        0.22      0.90 o 
   3  -6  21       99.95      100.36      3.73 o 
   4  -6  21       73.09       65.04      2.92 o 
   5  -6  21      422.59      435.47      9.92 o 
   6  -6  21        0.06       -2.99      4.50 o 
  -5  -5  21        8.61        9.93      1.69 o 
  -4  -5  21       75.49       77.86      3.25 o 
  -3  -5  21       81.98       78.15      3.17 o 
  -2  -5  21       24.97       27.17      2.20 o 
  -1  -5  21       25.78       32.91      2.38 o 
   0  -5  21        7.74        6.25      1.52 o 
   1  -5  21      336.02      348.64      5.21 o 
   2  -5  21       32.95       35.72      1.66 o 
   3  -5  21       60.58       60.62      2.40 o 
   4  -5  21       27.35       29.16      2.35 o 
   5  -5  21       73.92       75.67      3.32 o 
   6  -5  21        0.08       -2.37      2.37 o 
  -6  -4  21        2.41        3.48      2.16 o 
  -5  -4  21        4.34        5.03      1.25 o 
  -4  -4  21        4.66        2.18      1.11 o 
  -3  -4  21      449.66      442.90      8.19 o 
  -2  -4  21      163.44      163.78      4.46 o 
  -1  -4  21      114.02      110.46      2.81 o 
   0  -4  21       55.18       54.84      3.26 o 
   1  -4  21      133.42      121.97      2.63 o 
   2  -4  21        6.81        5.08      1.06 o 
   3  -4  21        2.31        1.53      1.16 o 
   4  -4  21      393.82      377.36      6.01 o 
   5  -4  21       71.13       78.83      3.31 o 
   6  -4  21        0.09       -1.43      1.47 o 
  -7  -3  21        1.68        2.17      2.24 o 
  -6  -3  21        1.24        1.46      1.52 o 
  -5  -3  21       97.19       91.89      3.07 o 
  -4  -3  21       22.80       23.52      1.84 o 
  -3  -3  21       35.90       34.19      2.35 o 
  -2  -3  21       52.20       54.29      1.92 o 
  -1  -3  21      170.70      169.55      3.55 o 
   0  -3  21      606.59      622.43      7.51 o 
   1  -3  21      231.19      240.69      3.79 o 
   2  -3  21        3.39        3.83      1.02 o 
   3  -3  21      257.83      258.55      5.56 o 
   4  -3  21       47.51       44.84      1.82 o 
   5  -3  21      362.95      380.95      6.02 o 
   6  -3  21       34.67       38.24      2.77 o 
  -7  -2  21       13.30       13.86      2.32 o 
  -6  -2  21       21.40       24.54      2.24 o 
  -5  -2  21       17.87       16.56      1.61 o 
  -4  -2  21       95.74       95.91      1.87 o 
  -3  -2  21     2233.44     2136.08     23.43 o 
  -2  -2  21       64.09       52.79      1.80 o 
  -1  -2  21       89.94       96.30      2.09 o 
   0  -2  21      227.22      202.49      3.22 o 
   1  -2  21       10.34       10.51      1.02 o 
   2  -2  21      274.88      270.49      3.89 o 
   3  -2  21        3.01        4.17      0.98 o 
   4  -2  21        5.42        2.96      1.08 o 
   5  -2  21      488.38      493.77      6.30 o 
   6  -2  21       12.69       13.08      1.64 o 
  -8  -1  21        1.00        1.10      2.40 o 
  -7  -1  21       67.70       77.76      4.08 o 
  -6  -1  21       62.86       66.24      2.07 o 
  -5  -1  21       13.57       13.83      1.17 o 
  -4  -1  21      463.22      441.30      6.61 o 
  -3  -1  21      328.53      318.33      4.61 o 
  -2  -1  21      336.60      347.12      4.90 o 
  -1  -1  21        0.82        4.77      0.97 o 
   0  -1  21        7.56       10.88      0.89 o 
   1  -1  21      144.36      140.63      2.66 o 
   2  -1  21        4.10        5.03      0.81 o 
   3  -1  21      324.19      344.79      4.12 o 
   4  -1  21       36.32       32.92      1.73 o 
   5  -1  21       71.79       71.45      2.74 o 
   6  -1  21       58.39       56.22      3.29 o 
  -8   0  21        7.90        8.88      2.50 o 
  -7   0  21        0.33        1.50      1.39 o 
  -6   0  21      184.62      191.33      3.55 o 
  -5   0  21       41.78       40.62      1.61 o 
  -4   0  21      665.41      655.44      7.83 o 
  -3   0  21       28.60       29.38      1.55 o 
  -2   0  21       38.77       37.34      1.68 o 
  -1   0  21       30.84       33.99      1.35 o 
   0   0  21       53.17       50.97      1.59 o 
   1   0  21       87.75       92.31      2.10 o 
   2   0  21      132.00      133.65      2.53 o 
   3   0  21       89.82       93.17      2.39 o 
   4   0  21      416.32      426.63      6.38 o 
   5   0  21        0.35       -1.10      1.10 o 
   6   0  21        7.19        7.23      1.88 o 
  -8   1  21      109.96      120.28      4.84 o 
  -7   1  21        7.77        6.84      1.15 o 
  -6   1  21        9.06        8.75      1.12 o 
  -5   1  21       85.70       81.90      2.12 o 
  -4   1  21        3.66        2.45      0.87 o 
  -3   1  21      102.10      112.91      2.65 o 
  -2   1  21       87.33       99.53      2.57 o 
  -1   1  21        6.21        9.42      0.90 o 
   0   1  21      133.70      126.18      2.53 o 
   1   1  21      127.51      123.65      2.41 o 
   2   1  21      345.24      358.07      4.74 o 
   3   1  21      218.49      214.91      4.13 o 
   4   1  21      431.85      437.64      6.47 o 
   5   1  21      185.92      182.00      5.18 o 
   6   1  21       15.16       17.82      3.12 o 
  -8   2  21        0.59        0.59      4.55 o 
  -7   2  21        0.63        0.40      1.26 o 
  -6   2  21      901.13      928.53     13.66 o 
  -5   2  21        1.10        1.98      1.20 o 
  -4   2  21      128.50      133.92      2.89 o 
  -3   2  21      632.33      567.21      7.55 o 
  -2   2  21      274.82      242.62      3.84 o 
  -1   2  21      351.55      362.57      4.27 o 
   0   2  21       37.28       35.97      1.76 o 
   1   2  21       10.58       12.81      1.24 o 
   2   2  21      644.14      640.21      8.05 o 
   3   2  21       22.35       22.45      1.70 o 
   4   2  21       35.27       33.09      2.02 o 
   5   2  21       74.37       73.15      3.56 o 
  -8   3  21      141.35      144.02      7.06 o 
  -7   3  21       55.87       59.98      3.22 o 
  -6   3  21       70.07       68.13      2.97 o 
  -5   3  21      130.98      129.90      2.99 o 
  -4   3  21      168.44      162.85      5.61 o 
  -3   3  21       89.98       73.72      3.12 o 
  -2   3  21        0.86       -0.22      0.89 o 
  -1   3  21       77.13       71.72      2.36 o 
   0   3  21      253.00      247.11      5.34 o 
   1   3  21      434.03      437.70      7.76 o 
   2   3  21       71.71       73.35      2.57 o 
   3   3  21      159.62      157.21      3.77 o 
   4   3  21        2.02        3.59      2.45 o 
   5   3  21        8.89        8.55      2.77 o 
  -8   4  21       33.69       31.05      4.13 o 
  -7   4  21      146.93      145.70      5.11 o 
  -6   4  21       22.08       26.02      2.03 o 
  -5   4  21        4.90        3.77      1.15 o 
  -4   4  21       18.66       18.06      1.35 o 
  -3   4  21      226.27      224.99      3.69 o 
  -2   4  21       41.12       36.08      1.97 o 
  -1   4  21       24.61       27.74      1.80 o 
   0   4  21       45.26       48.27      2.27 o 
   1   4  21      228.27      224.76      4.47 o 
   2   4  21       24.62       27.17      1.90 o 
   3   4  21       50.22       56.70      3.08 o 
   4   4  21       66.61       61.54      3.75 o 
  -8   5  21       35.35       34.77      4.25 o 
  -7   5  21        0.13        0.59      1.48 o 
  -6   5  21       64.14       65.38      2.77 o 
  -5   5  21       77.58       76.63      3.08 o 
  -4   5  21      177.04      171.70      5.29 o 
  -3   5  21       97.03       93.35      3.83 o 
  -2   5  21       84.01       87.34      3.81 o 
  -1   5  21      178.84      188.43      3.58 o 
   0   5  21      461.72      447.56      6.09 o 
   1   5  21       38.04       35.00      2.06 o 
   2   5  21       67.22       67.60      2.58 o 
   3   5  21       37.51       40.70      4.73 o 
  -7   6  21       73.33       71.84      6.66 o 
  -6   6  21      133.28      124.97      4.78 o 
  -5   6  21       33.82       35.49      2.95 o 
  -4   6  21      593.80      605.99     11.92 o 
  -3   6  21       21.49       17.16      2.75 o 
  -2   6  21       31.43       27.63      2.58 o 
  -1   6  21      143.32      156.24      4.12 o 
   0   6  21       54.90       60.16      2.22 o 
   1   6  21      139.88      146.32      4.00 o 
   2   6  21        4.85        9.15      2.82 o 
  -7   7  21       40.30       29.95      4.02 o 
  -6   7  21        3.34        2.46      2.78 o 
  -5   7  21      142.52      135.32      6.94 o 
  -4   7  21        6.79       10.01      3.18 o 
  -3   7  21       43.51       45.58      3.17 o 
  -2   7  21      162.84      159.75      5.52 o 
  -1   7  21      107.68      116.00      4.73 o 
   0   7  21       19.09       21.21      3.81 o 
   1   7  21       65.29       67.70      5.66 o 
  -5   8  21       35.98       43.24      4.74 o 
  -4   8  21        0.66       -2.51      2.51 o 
  -3   8  21        9.90       17.93      3.73 o 
  -2   8  21       57.97       64.22      3.91 o 
  -1   8  21       57.73       62.01      5.86 o 
  -1  -8  22        0.28       -0.98      1.86 o 
   0  -8  22       64.81       59.90      3.90 o 
   1  -8  22      101.29      103.90      4.25 o 
   2  -8  22      203.68      208.17      6.15 o 
   3  -8  22        2.89        2.65      2.03 o 
  -3  -7  22        4.94        9.64      2.50 o 
  -2  -7  22       12.72       12.46      2.11 o 
  -1  -7  22       43.49       41.06      3.36 o 
   0  -7  22       43.07       49.33      3.68 o 
   1  -7  22       13.75       13.43      2.12 o 
   2  -7  22        0.29       -1.50      1.50 o 
   3  -7  22       19.70       17.71      1.51 o 
   4  -7  22       33.24       34.88      3.21 o 
   5  -7  22      209.00      210.31      9.95 o 
  -4  -6  22       22.64       20.40      3.11 o 
  -3  -6  22        0.44        1.22      1.29 o 
  -2  -6  22       50.39       49.79      2.86 o 
  -1  -6  22       16.27       17.87      3.47 o 
   0  -6  22      417.28      396.69      9.55 o 
   1  -6  22      229.38      222.42      5.80 o 
   2  -6  22       29.13       30.48      1.88 o 
   3  -6  22       50.51       45.53      2.17 o 
   4  -6  22       67.04       58.44      3.90 o 
   5  -6  22       41.67       43.38      3.66 o 
  -5  -5  22       14.62       15.05      2.95 o 
  -4  -5  22       30.89       36.46      2.61 o 
  -3  -5  22       56.19       48.94      3.24 o 
  -2  -5  22       25.49       26.32      2.25 o 
  -1  -5  22      660.76      658.02     18.88 o 
   0  -5  22       21.05       22.69      2.23 o 
   1  -5  22       41.76       35.47      1.74 o 
   2  -5  22      302.79      299.86      4.50 o 
   3  -5  22      624.89      616.97      8.15 o 
   4  -5  22       65.83       65.74      3.04 o 
   5  -5  22      273.80      289.20      7.35 o 
   6  -5  22       53.18       41.85      4.12 o 
  -6  -4  22       63.93       66.15      4.87 o 
  -5  -4  22        6.53        4.71      1.47 o 
  -4  -4  22       98.91      101.10      3.72 o 
  -3  -4  22       56.11       55.48      2.84 o 
  -2  -4  22      167.21      155.19      4.39 o 
  -1  -4  22      177.16      181.73      3.51 o 
   0  -4  22      263.04      250.84      4.62 o 
   1  -4  22        6.04        5.72      0.99 o 
   2  -4  22       10.46       13.59      1.80 o 
   3  -4  22       73.76       78.01      2.79 o 
   4  -4  22      171.20      172.49      4.03 o 
   5  -4  22        4.31        2.82      2.39 o 
   6  -4  22       12.11       11.73      3.05 o 
  -6  -3  22       25.79       25.95      2.37 o 
  -5  -3  22        8.28        6.17      1.73 o 
  -4  -3  22      159.63      154.85      5.50 o 
  -3  -3  22      352.56      349.86      7.06 o 
  -2  -3  22        0.00        0.54      1.12 o 
  -1  -3  22       80.96       89.62      2.62 o 
   0  -3  22        2.09        3.50      0.95 o 
   1  -3  22      123.61      121.10      2.68 o 
   2  -3  22      533.39      515.79      7.12 o 
   3  -3  22      112.64      112.02      3.19 o 
   4  -3  22        8.86       11.64      1.65 o 
   5  -3  22      275.71      287.84      4.46 o 
   6  -3  22        7.87        5.06      2.13 o 
  -7  -2  22      167.96      178.44      7.19 o 
  -6  -2  22        2.86        3.64      1.28 o 
  -5  -2  22      156.50      151.95      3.95 o 
  -4  -2  22       25.69       25.23      1.16 o 
  -3  -2  22        2.23        4.48      0.79 o 
  -2  -2  22      370.35      360.67      5.08 o 
  -1  -2  22      244.69      238.89      3.55 o 
   0  -2  22        0.33        0.84      0.69 o 
   1  -2  22       61.53       62.08      1.86 o 
   2  -2  22      235.35      246.50      3.69 o 
   3  -2  22      816.92      831.87      8.89 o 
   4  -2  22       21.00       20.45      1.53 o 
   5  -2  22       22.46       21.39      1.65 o 
   6  -2  22       28.01       27.56      2.63 o 
  -7  -1  22       13.86       19.65      2.61 o 
  -6  -1  22       82.73       84.91      3.95 o 
  -5  -1  22       66.71       64.54      2.09 o 
  -4  -1  22      211.27      222.57      3.76 o 
  -3  -1  22        7.99        8.58      1.05 o 
  -2  -1  22       29.17       21.30      1.45 o 
  -1  -1  22      178.10      193.70      3.56 o 
   0  -1  22     1277.34     1232.98     12.88 o 
   1  -1  22      223.70      225.95      3.68 o 
   2  -1  22      267.49      258.69      3.67 o 
   3  -1  22      337.33      339.10      4.51 o 
   4  -1  22       59.73       55.83      2.14 o 
   5  -1  22      207.85      217.24      4.45 o 
   6  -1  22       10.34        9.74      4.10 o 
  -8   0  22       24.75       25.32      2.99 o 
  -7   0  22      151.85      150.82      3.58 o 
  -6   0  22       75.15       81.49      2.21 o 
  -5   0  22       31.18       30.51      1.53 o 
  -4   0  22      335.96      340.66      5.02 o 
  -3   0  22       90.41       75.92      2.22 o 
  -2   0  22      264.58      246.19      4.08 o 
  -1   0  22       71.46       77.24      2.05 o 
   0   0  22        7.68        7.86      0.99 o 
   1   0  22      612.31      631.37      6.56 o 
   2   0  22        3.40        3.29      0.88 o 
   3   0  22      180.14      189.15      3.38 o 
   4   0  22      268.76      258.67      5.67 o 
   5   0  22       50.50       51.97      2.71 o 
   6   0  22        6.59        7.25      2.19 o 
  -8   1  22        0.04       -1.96      2.35 o 
  -7   1  22      110.13      113.19      2.88 o 
  -6   1  22       11.45       13.69      1.23 o 
  -5   1  22       48.26       53.01      3.45 o 
  -4   1  22       74.25       66.48      2.12 o 
  -3   1  22        0.04        1.21      1.09 o 
  -2   1  22      186.45      194.13      3.32 o 
  -1   1  22      176.72      171.00      2.75 o 
   0   1  22      128.89      116.07      2.79 o 
   1   1  22       66.92       61.85      2.04 o 
   2   1  22        0.06       -0.64      0.89 o 
   3   1  22       18.39       18.27      1.67 o 
   4   1  22       13.65       14.57      1.63 o 
   5   1  22       47.03       42.11      3.00 o 
  -8   2  22       76.08       90.94      6.06 o 
  -7   2  22        1.09        1.95      1.34 o 
  -6   2  22        9.12       15.80      2.39 o 
  -5   2  22      241.24      241.91      6.38 o 
  -4   2  22      179.22      175.63      3.39 o 
  -3   2  22       35.41       29.61      1.67 o 
  -2   2  22       93.57      102.27      3.97 o 
  -1   2  22        4.16        2.07      0.87 o 
   0   2  22     1082.80     1081.23     10.59 o 
   1   2  22        3.25       -0.65      0.97 o 
   2   2  22       36.71       38.97      2.07 o 
   3   2  22      638.36      655.56      8.45 o 
   4   2  22       76.57       69.29      3.48 o 
   5   2  22      103.75      105.90      4.09 o 
  -8   3  22       93.30      101.99      6.29 o 
  -7   3  22       25.33       27.73      2.70 o 
  -6   3  22        3.34        5.58      2.89 o 
  -5   3  22       48.42       46.51      1.97 o 
  -4   3  22       28.27       33.72      1.84 o 
  -3   3  22      234.36      238.27      3.95 o 
  -2   3  22      181.95      186.58      3.77 o 
  -1   3  22       79.45       69.86      2.41 o 
   0   3  22      406.82      382.77      7.14 o 
   1   3  22       40.70       43.95      2.59 o 
   2   3  22       12.08       10.78      1.76 o 
   3   3  22        9.00        7.00      2.21 o 
   4   3  22       21.48       29.69      3.89 o 
  -8   4  22       19.81       21.39      3.76 o 
  -7   4  22      287.77      273.38      8.55 o 
  -6   4  22       53.44       55.20      2.78 o 
  -5   4  22       29.77       28.88      1.84 o 
  -4   4  22      248.78      267.68      4.78 o 
  -3   4  22        0.59        0.94      1.45 o 
  -2   4  22      124.76      120.81      3.74 o 
  -1   4  22       64.98       58.60      2.81 o 
   0   4  22       97.65       95.59      3.43 o 
   1   4  22      221.52      211.63      5.08 o 
   2   4  22        9.71        9.17      1.42 o 
   3   4  22       32.05       29.45      2.81 o 
   4   4  22        0.02       -0.21      2.42 o 
  -8   5  22        3.58        1.93      2.73 o 
  -7   5  22       39.33       39.08      6.77 o 
  -6   5  22        0.08       -1.01      1.53 o 
  -5   5  22      111.08      121.38      3.05 o 
  -4   5  22        0.05        0.06      1.36 o 
  -3   5  22        2.16        1.01      1.70 o 
  -2   5  22       13.97       13.23      1.54 o 
  -1   5  22       13.45       13.84      2.23 o 
   0   5  22       55.49       54.17      2.44 o 
   1   5  22       21.66       22.88      1.83 o 
   2   5  22       14.72       16.95      2.38 o 
   3   5  22       44.11       50.53      5.34 o 
  -7   6  22        6.65        6.71      1.81 o 
  -6   6  22        2.04        3.07      1.44 o 
  -5   6  22        0.66        2.63      2.95 o 
  -4   6  22       93.89      103.26      4.31 o 
  -3   6  22       43.41       42.54      3.23 o 
  -2   6  22      167.99      172.59      5.38 o 
  -1   6  22       89.15      103.87      5.49 o 
   0   6  22      514.04      515.96      7.84 o 
   1   6  22        1.67        3.08      1.84 o 
   2   6  22       48.48       50.46      5.32 o 
  -6   7  22        6.44        5.28      2.87 o 
  -5   7  22       56.44       46.84      4.71 o 
  -4   7  22        3.59        0.22      2.58 o 
  -3   7  22      146.04      146.68      7.38 o 
  -2   7  22       87.42       84.42      5.82 o 
  -1   7  22       26.72       26.89      2.91 o 
   0   7  22        0.58        0.44      2.43 o 
  -4   8  22       19.28       14.41      3.46 o 
  -3   8  22        9.48       14.10      3.56 o 
  -2   8  22      164.72      169.86      8.17 o 
   0  -8  23        0.41        0.59      2.23 o 
   1  -8  23       48.43       51.72      4.08 o 
   2  -8  23        0.08       -0.73      1.95 o 
  -2  -7  23       78.68       81.90      5.24 o 
  -1  -7  23      163.69      161.73      5.79 o 
   0  -7  23      142.01      131.04      5.38 o 
   1  -7  23        3.63        2.95      1.73 o 
   2  -7  23        9.56        7.45      2.14 o 
   3  -7  23      118.87      127.49      5.51 o 
   4  -7  23       69.12       76.63      5.20 o 
  -4  -6  23       54.53       66.31      4.74 o 
  -3  -6  23        2.56        5.13      3.01 o 
  -2  -6  23       19.51       22.70      2.32 o 
  -1  -6  23      138.81      129.87      4.40 o 
   0  -6  23       72.78       77.89      4.28 o 
   1  -6  23       10.12       10.43      2.03 o 
   2  -6  23       27.98       28.95      1.85 o 
   3  -6  23        0.02       -1.07      1.07 o 
   4  -6  23        8.08        5.72      2.50 o 
   5  -6  23       63.91       63.49      6.42 o 
  -5  -5  23       14.62       10.56      2.72 o 
  -4  -5  23       11.04        8.75      1.94 o 
  -3  -5  23        0.61        1.93      1.38 o 
  -2  -5  23        1.57        1.92      1.42 o 
  -1  -5  23      308.03      286.13      6.50 o 
   0  -5  23       45.56       44.77      2.97 o 
   1  -5  23        2.57        1.73      0.94 o 
   2  -5  23      368.48      357.97      5.53 o 
   3  -5  23      126.90      131.84      3.78 o 
   4  -5  23      210.43      213.57      5.95 o 
   5  -5  23      153.69      146.29      5.34 o 
  -6  -4  23       34.32       31.69      3.93 o 
  -5  -4  23       96.37       92.05      3.63 o 
  -4  -4  23        4.63        4.71      1.51 o 
  -3  -4  23      211.04      220.99      5.58 o 
  -2  -4  23      103.59      105.17      3.78 o 
  -1  -4  23       47.46       43.33      1.79 o 
   0  -4  23      262.76      263.75      4.87 o 
   1  -4  23        1.49        1.13      0.87 o 
   2  -4  23        0.98        0.20      0.99 o 
   3  -4  23       41.84       45.74      2.41 o 
   4  -4  23        0.83       -1.10      1.50 o 
   5  -4  23        2.01       -0.59      2.15 o 
   6  -4  23       20.15       17.51      4.19 o 
  -6  -3  23        0.03        1.34      1.35 o 
  -5  -3  23        0.04       -0.38      1.06 o 
  -4  -3  23       52.45       48.54      2.93 o 
  -3  -3  23       75.24       75.63      3.25 o 
  -2  -3  23        0.72        0.67      0.78 o 
  -1  -3  23      109.75      104.17      2.89 o 
   0  -3  23      544.02      517.36      6.78 o 
   1  -3  23      392.77      370.17      5.13 o 
   2  -3  23       25.82       28.23      1.90 o 
   3  -3  23        9.28       10.59      1.60 o 
   4  -3  23      118.62      114.50      3.39 o 
   5  -3  23        0.99       -0.63      1.37 o 
   6  -3  23       13.16       13.10      1.89 o 
  -7  -2  23      264.49      284.92     10.96 o 
  -6  -2  23        1.06        2.62      1.39 o 
  -5  -2  23       70.28       73.55      2.86 o 
  -4  -2  23       38.46       42.54      1.75 o 
  -3  -2  23        0.01        1.37      1.11 o 
  -2  -2  23        2.52        2.44      0.73 o 
  -1  -2  23      423.98      401.30      5.06 o 
   0  -2  23       10.17       10.68      1.02 o 
   1  -2  23      104.59      100.44      2.52 o 
   2  -2  23       47.50       54.70      2.39 o 
   3  -2  23       99.10      111.90      2.80 o 
   4  -2  23       20.37       18.27      1.50 o 
   5  -2  23        7.72        3.98      2.08 o 
   6  -2  23       80.53       87.91      4.34 o 
  -7  -1  23        0.30        1.84      1.79 o 
  -6  -1  23        0.17        0.34      0.73 o 
  -5  -1  23       16.72       13.72      1.36 o 
  -4  -1  23      146.15      145.09      4.01 o 
  -3  -1  23        6.24        7.59      1.02 o 
  -2  -1  23       92.58       75.80      2.27 o 
  -1  -1  23      278.60      260.47      4.34 o 
   0  -1  23      190.72      186.63      5.85 o 
   1  -1  23      325.74      315.70      4.79 o 
   2  -1  23       28.92       26.48      1.65 o 
   3  -1  23      156.66      170.50      3.04 o 
   4  -1  23      301.76      295.51      4.56 o 
   5  -1  23      169.67      188.35      4.56 o 
   6  -1  23      106.79      102.57      5.63 o 
  -7   0  23        3.63        1.27      1.36 o 
  -6   0  23      333.55      347.11      4.88 o 
  -5   0  23        3.45        3.89      0.99 o 
  -4   0  23       13.89       11.47      1.22 o 
  -3   0  23      623.38      604.59      7.54 o 
  -2   0  23      117.47      110.59      4.45 o 
  -1   0  23        1.44        1.72      0.75 o 
   0   0  23      242.73      255.09      3.78 o 
   1   0  23        1.20        3.11      0.86 o 
   2   0  23      350.34      356.13      5.45 o 
   3   0  23      232.71      241.76      3.97 o 
   4   0  23        0.45       -0.86      1.17 o 
   5   0  23      413.56      417.65      8.35 o 
  -8   1  23        1.17        1.41      2.50 o 
  -7   1  23       25.07       24.96      2.89 o 
  -6   1  23       32.34       34.03      1.86 o 
  -5   1  23       20.09       19.34      1.66 o 
  -4   1  23      128.62      127.32      3.29 o 
  -3   1  23      253.46      237.65      6.43 o 
  -2   1  23      165.85      168.83      4.45 o 
  -1   1  23       25.00       30.20      1.48 o 
   0   1  23       16.01       15.82      1.19 o 
   1   1  23      173.72      171.41      3.39 o 
   2   1  23      533.43      554.59      6.53 o 
   3   1  23       93.31      102.36      2.98 o 
   4   1  23       43.91       41.03      2.26 o 
   5   1  23        3.57       -3.05      3.05 o 
  -8   2  23       21.27       19.52      3.70 o 
  -7   2  23        0.57        1.79      3.38 o 
  -6   2  23       34.06       36.42      3.09 o 
  -5   2  23       14.69       13.85      1.76 o 
  -4   2  23       86.21       84.03      3.42 o 
  -3   2  23      129.07      131.72      3.06 o 
  -2   2  23      177.11      175.07      3.64 o 
  -1   2  23        0.15        0.29      0.87 o 
   0   2  23       14.57       16.25      1.49 o 
   1   2  23       64.68       69.72      4.01 o 
   2   2  23      117.61      114.67      6.56 o 
   3   2  23        9.68        6.55      2.13 o 
   4   2  23      116.17      124.60      6.47 o 
  -8   3  23       13.00       15.17      3.41 o 
  -7   3  23        8.66        5.37      2.98 o 
  -6   3  23        1.13        2.48      1.43 o 
  -5   3  23       57.47       59.42      2.94 o 
  -4   3  23      145.02      143.87      4.37 o 
  -3   3  23      186.09      187.68      3.52 o 
  -2   3  23      223.21      231.29      4.33 o 
  -1   3  23        6.04        5.51      1.21 o 
   0   3  23      234.20      233.09      5.36 o 
   1   3  23      405.63      428.99      7.91 o 
   2   3  23       74.65       74.22      3.17 o 
   3   3  23       32.42       28.70      3.77 o 
   4   3  23      107.56      110.65      6.38 o 
  -8   4  23       45.68       45.65      4.85 o 
  -7   4  23       22.68       26.25      3.94 o 
  -6   4  23      101.58       99.61      5.91 o 
  -5   4  23      135.23      146.56      3.49 o 
  -4   4  23      143.70      148.37      3.54 o 
  -3   4  23      382.80      390.08      6.04 o 
  -2   4  23       51.15       49.56      5.69 o 
  -1   4  23      573.91      572.16      9.79 o 
   0   4  23      157.74      165.51      4.51 o 
   1   4  23       31.87       27.35      2.29 o 
   2   4  23      341.68      357.02     16.59 o 
   3   4  23       18.22       14.01      3.28 o 
  -7   5  23       45.92       50.09      4.71 o 
  -6   5  23       33.68       25.21      2.97 o 
  -5   5  23        3.75        3.78      1.38 o 
  -4   5  23       91.02       99.59      3.31 o 
  -3   5  23       12.74       13.51      1.95 o 
  -2   5  23      297.99      311.54      5.54 o 
  -1   5  23      535.00      554.89      9.47 o 
   0   5  23       98.38      108.36      3.72 o 
   1   5  23        0.11       -2.06      2.13 o 
   2   5  23       51.51       55.11      4.98 o 
  -7   6  23       13.77       16.26      2.93 o 
  -6   6  23       26.57       28.61      2.61 o 
  -5   6  23        0.04       -1.24      1.24 o 
  -4   6  23      133.22      130.59      3.90 o 
  -3   6  23       19.56       19.30      1.96 o 
  -2   6  23      169.47      168.59      4.43 o 
  -1   6  23       45.52       47.78      3.38 o 
   0   6  23        0.46       -0.14      2.00 o 
   1   6  23       25.52       25.74      4.89 o 
  -6   7  23       21.34       24.74      3.78 o 
  -5   7  23        2.14        4.12      2.76 o 
  -4   7  23        0.70        0.83      2.65 o 
  -3   7  23       26.21       28.35      4.10 o 
  -2   7  23      244.31      274.90     10.31 o 
  -1   7  23      182.21      174.55      8.61 o 
   0   7  23        7.86       11.95      3.30 o 
  -2  -7  24       19.02       16.47      3.12 o 
  -1  -7  24        0.37        0.43      1.69 o 
   0  -7  24       79.79       77.60      4.44 o 
   1  -7  24      129.44      138.38      4.92 o 
   2  -7  24      104.62      105.04      4.54 o 
   3  -7  24      445.44      430.20     16.54 o 
  -3  -6  24       96.73      102.51      5.91 o 
  -2  -6  24       78.82       81.41      3.56 o 
  -1  -6  24       45.41       44.37      3.01 o 
   0  -6  24       66.27       80.38      4.50 o 
   1  -6  24       17.43       20.33      2.45 o 
   2  -6  24      133.59      138.78      3.53 o 
   3  -6  24       26.38       26.52      2.43 o 
   4  -6  24       48.78       51.43      3.85 o 
  -4  -5  24        0.98        3.92      2.52 o 
  -3  -5  24        0.15        5.05      1.51 o 
  -2  -5  24      189.24      180.99      5.12 o 
  -1  -5  24      180.41      185.37      5.24 o 
   0  -5  24        0.39        0.18      0.66 o 
   1  -5  24       46.73       49.03      2.11 o 
   2  -5  24       25.19       28.39      1.82 o 
   3  -5  24      248.69      241.14      5.78 o 
   4  -5  24       12.82       12.62      2.78 o 
   5  -5  24        0.03       -0.19      3.75 o 
  -5  -4  24       11.15        8.58      2.06 o 
  -4  -4  24       18.13       16.22      3.32 o 
  -3  -4  24      275.45      270.57      8.09 o 
  -2  -4  24        1.72        2.27      1.43 o 
  -1  -4  24      151.32      152.56      4.62 o 
   0  -4  24        3.06        4.17      1.12 o 
   1  -4  24      133.49      128.51      2.94 o 
   2  -4  24      274.50      267.53      4.91 o 
   3  -4  24        0.29       -0.01      1.66 o 
   4  -4  24      704.71      714.98     10.63 o 
   5  -4  24       10.82        7.31      2.55 o 
  -6  -3  24       19.79       20.28      3.44 o 
  -5  -3  24       22.56       24.56      2.72 o 
  -4  -3  24      309.52      302.21      6.85 o 
  -3  -3  24      452.75      417.13      8.22 o 
  -2  -3  24      441.13      444.99      6.75 o 
  -1  -3  24       39.86       47.63      1.97 o 
   0  -3  24      100.19      103.17      2.55 o 
   1  -3  24      296.06      296.62      4.58 o 
   2  -3  24      192.96      192.19      6.28 o 
   3  -3  24       38.30       41.73      2.61 o 
   4  -3  24       97.93       98.54      3.25 o 
   5  -3  24      104.74      103.06      3.89 o 
  -6  -2  24       90.47       83.66      5.18 o 
  -5  -2  24       16.47       17.10      2.65 o 
  -4  -2  24      228.37      226.42      4.30 o 
  -3  -2  24        3.28        4.26      0.99 o 
  -2  -2  24       11.91       14.10      1.10 o 
  -1  -2  24      291.34      288.78      4.16 o 
   0  -2  24       13.50       14.40      1.16 o 
   1  -2  24        3.63        4.99      1.16 o 
   2  -2  24      807.46      804.33     10.00 o 
   3  -2  24      122.15      116.34      2.72 o 
   4  -2  24        4.21        2.19      1.11 o 
   5  -2  24        5.03        4.28      1.57 o 
  -7  -1  24        6.13        4.34      1.63 o 
  -6  -1  24        0.56        1.04      0.87 o 
  -5  -1  24       35.86       37.21      1.96 o 
  -4  -1  24        2.81        3.80      1.01 o 
  -3  -1  24      276.85      265.69      4.39 o 
  -2  -1  24       31.77       27.38      1.64 o 
  -1  -1  24        2.17        5.14      1.11 o 
   0  -1  24       88.87       85.45      2.84 o 
   1  -1  24        0.77        1.51      0.86 o 
   2  -1  24        4.72        2.83      0.93 o 
   3  -1  24        3.91        2.48      1.10 o 
   4  -1  24       88.15       91.75      2.62 o 
   5  -1  24      104.24      107.31      7.30 o 
  -7   0  24       23.71       26.66      2.49 o 
  -6   0  24      179.50      190.88      3.48 o 
  -5   0  24        8.15        8.51      2.12 o 
  -4   0  24        1.83        2.50      0.93 o 
  -3   0  24        1.02       -0.21      0.85 o 
  -2   0  24      264.41      262.59      4.98 o 
  -1   0  24      166.28      165.74      3.51 o 
   0   0  24       23.66       26.41      1.43 o 
   1   0  24      617.29      642.59      7.32 o 
   2   0  24      284.32      291.02      4.62 o 
   3   0  24      141.18      137.80      3.04 o 
   4   0  24       27.53       31.13      2.10 o 
   5   0  24       15.06       14.13      2.45 o 
  -7   1  24      135.38      155.94      7.61 o 
  -6   1  24      144.30      149.55      4.29 o 
  -5   1  24      375.67      388.64      7.39 o 
  -4   1  24        4.49        6.54      1.26 o 
  -3   1  24       74.64       68.17      3.13 o 
  -2   1  24      142.58      146.20      2.90 o 
  -1   1  24      245.28      241.14      3.70 o 
   0   1  24        9.03        9.48      1.09 o 
   1   1  24      238.94      243.54      3.90 o 
   2   1  24      236.80      231.05      3.80 o 
   3   1  24      274.60      258.65      4.83 o 
   4   1  24       25.43       26.43      2.55 o 
   5   1  24       10.57       12.01      3.94 o 
  -7   2  24      129.98      142.33      7.21 o 
  -6   2  24        5.53        9.00      1.66 o 
  -5   2  24       36.85       42.80      2.96 o 
  -4   2  24      505.69      489.79      8.67 o 
  -3   2  24        5.33        8.50      1.23 o 
  -2   2  24        4.92        3.66      1.54 o 
  -1   2  24      521.80      499.58      6.49 o 
   0   2  24      155.71      157.23      3.56 o 
   1   2  24       14.67       13.60      1.78 o 
   2   2  24        0.45        1.56      2.12 o 
   3   2  24       59.24       69.48      3.60 o 
   4   2  24      167.43      159.67      7.35 o 
  -7   3  24        7.35        5.97      2.91 o 
  -6   3  24      200.23      220.58      5.49 o 
  -5   3  24       26.79       19.94      2.14 o 
  -4   3  24      206.94      209.06      4.11 o 
  -3   3  24       21.90       24.77      1.55 o 
  -2   3  24        6.92        5.82      1.24 o 
  -1   3  24       35.22       35.31      3.05 o 
   0   3  24        5.81        3.55      1.48 o 
   1   3  24       63.90       62.09      2.97 o 
   2   3  24      190.67      182.10      4.90 o 
   3   3  24       19.96       24.56      3.70 o 
  -7   4  24        0.00       -2.62      2.62 o 
  -6   4  24        0.23        1.58      1.71 o 
  -5   4  24      406.58      401.68      6.34 o 
  -4   4  24        0.60       -1.10      1.16 o 
  -3   4  24       17.72       20.27      1.71 o 
  -2   4  24      408.50      402.69      8.58 o 
  -1   4  24      200.18      206.63      5.16 o 
   0   4  24       24.39       23.85      2.25 o 
   1   4  24       41.57       42.48      2.75 o 
   2   4  24       16.78       11.47      3.02 o 
   3   4  24      236.50      241.55      9.39 o 
  -7   5  24        5.91        3.15      2.81 o 
  -6   5  24       49.56       53.68      2.97 o 
  -5   5  24      158.41      164.56      4.12 o 
  -4   5  24        0.26        1.00      1.62 o 
  -3   5  24      334.11      329.26      7.96 o 
  -2   5  24       35.07       39.40      3.74 o 
  -1   5  24        1.78       -0.92      1.40 o 
   0   5  24      454.79      455.82     10.53 o 
   1   5  24        7.72        9.59      3.03 o 
   2   5  24        0.22       -0.43      2.42 o 
  -6   6  24        0.83        4.63      2.50 o 
  -5   6  24        2.78        3.52      1.88 o 
  -4   6  24      157.88      157.59      5.16 o 
  -3   6  24        5.19        6.14      1.99 o 
  -2   6  24      257.57      276.86      7.18 o 
  -1   6  24        7.72        9.13      4.37 o 
   0   6  24        0.57       -0.73      2.42 o 
  -5   7  24        0.52        2.41      2.50 o 
  -4   7  24       31.73       30.89      2.98 o 
  -3   7  24      168.14      162.30      5.55 o 
  -2   7  24       14.35       12.36      2.40 o 
  -1   7  24       31.73       32.08      3.14 o 
  -1  -7  25       18.83       16.02      3.27 o 
   0  -7  25       20.37       15.92      3.43 o 
   1  -7  25        3.06        4.97      2.19 o 
   2  -7  25       15.55       13.68      2.85 o 
  -3  -6  25      202.18      203.49      8.56 o 
  -2  -6  25      161.02      172.61      7.83 o 
  -1  -6  25      145.44      150.87      5.79 o 
   0  -6  25        4.51        2.32      1.90 o 
   1  -6  25      330.14      324.83      7.67 o 
   2  -6  25      108.26      111.05      4.52 o 
   3  -6  25      148.03      146.55      5.45 o 
   4  -6  25        7.52       11.32      4.39 o 
  -4  -5  25       38.35       39.66      4.35 o 
  -3  -5  25       98.92       92.30      4.46 o 
  -2  -5  25       13.77       18.26      2.20 o 
  -1  -5  25        8.83       14.57      2.51 o 
   0  -5  25        1.15        0.44      1.51 o 
   1  -5  25        2.03        0.86      1.05 o 
   2  -5  25      249.56      251.90      5.33 o 
   3  -5  25        7.54        4.90      2.45 o 
   4  -5  25        3.90        4.10      2.45 o 
  -5  -4  25       17.00       10.39      2.94 o 
  -4  -4  25      198.18      191.55      6.39 o 
  -3  -4  25      304.56      277.10      6.59 o 
  -2  -4  25       43.25       48.71      3.12 o 
  -1  -4  25      123.89      130.86      5.21 o 
   0  -4  25       59.41       58.10      3.23 o 
   1  -4  25        0.53        0.37      0.96 o 
   2  -4  25       43.12       48.67      2.40 o 
   3  -4  25       49.37       47.03      2.50 o 
   4  -4  25       56.51       56.67      3.97 o 
   5  -4  25       63.41       67.21      6.04 o 
  -6  -3  25       84.71       79.33      5.79 o 
  -5  -3  25        6.82        7.01      2.01 o 
  -4  -3  25       84.41       85.67      3.68 o 
  -3  -3  25      148.79      142.15      4.54 o 
  -2  -3  25       69.46       70.56      2.48 o 
  -1  -3  25       23.74       21.32      1.53 o 
   0  -3  25        1.34        0.73      0.91 o 
   1  -3  25       50.86       47.70      2.24 o 
   2  -3  25      332.80      350.75      5.88 o 
   3  -3  25        0.94        0.97      1.34 o 
   4  -3  25       13.63       10.67      1.76 o 
   5  -3  25       42.45       45.56      4.07 o 
  -6  -2  25      113.81      119.00      5.78 o 
  -5  -2  25       47.60       50.38      3.75 o 
  -4  -2  25      318.34      324.27      5.74 o 
  -3  -2  25       14.98       13.06      1.15 o 
  -2  -2  25      312.33      314.84      4.40 o 
  -1  -2  25       34.98       32.15      1.68 o 
   0  -2  25      101.01       98.46      2.58 o 
   1  -2  25       38.08       37.55      2.15 o 
   2  -2  25        2.97        5.53      1.44 o 
   3  -2  25      407.15      404.33      6.49 o 
   4  -2  25       26.27       26.50      2.44 o 
   5  -2  25      180.54      181.43      4.97 o 
  -6  -1  25       30.48       31.95      1.78 o 
  -5  -1  25       36.97       40.07      2.09 o 
  -4  -1  25      277.37      274.64      4.57 o 
  -3  -1  25      121.11      117.49      3.57 o 
  -2  -1  25      100.03      105.33      3.03 o 
  -1  -1  25      372.04      371.49      6.31 o 
   0  -1  25       22.82       25.89      2.19 o 
   1  -1  25        6.33        5.36      1.18 o 
   2  -1  25      283.60      289.14      4.06 o 
   3  -1  25       26.17       28.02      1.91 o 
   4  -1  25       13.69       10.75      1.52 o 
   5  -1  25      184.54      177.91     11.57 o 
  -7   0  25       46.88       48.47      3.30 o 
  -6   0  25      120.85      128.89      4.20 o 
  -5   0  25       29.43       29.37      1.78 o 
  -4   0  25      116.45      118.87      3.34 o 
  -3   0  25       13.35       12.74      1.56 o 
  -2   0  25       58.86       59.54      2.58 o 
  -1   0  25       72.90       67.95      3.32 o 
   0   0  25       10.78       12.41      1.18 o 
   1   0  25      297.10      309.84      4.54 o 
   2   0  25      317.10      320.61      4.77 o 
   3   0  25        6.10        5.33      1.25 o 
   4   0  25       19.56       12.74      2.17 o 
  -7   1  25       12.62       12.95      3.49 o 
  -6   1  25       12.33       13.09      5.70 o 
  -5   1  25      184.13      187.97      4.91 o 
  -4   1  25       98.15       86.07      3.32 o 
  -3   1  25        6.75        8.61      1.43 o 
  -2   1  25       19.22       19.57      1.48 o 
  -1   1  25      530.48      546.33      6.41 o 
   0   1  25        0.42        0.14      0.84 o 
   1   1  25       91.36       91.10      2.50 o 
   2   1  25      348.44      351.60      5.74 o 
   3   1  25       57.08       57.44      2.79 o 
   4   1  25      173.90      178.31      5.19 o 
  -7   2  25       23.21       18.92      3.83 o 
  -6   2  25       14.51       14.98      4.00 o 
  -5   2  25      259.31      253.82      5.88 o 
  -4   2  25       65.11       68.83      3.12 o 
  -3   2  25      448.21      462.16      6.76 o 
  -2   2  25       37.65       37.84      2.01 o 
  -1   2  25       43.65       41.73      2.16 o 
   0   2  25      497.58      526.13      7.52 o 
   1   2  25      365.60      358.41      7.13 o 
   2   2  25      143.53      136.34      4.24 o 
   3   2  25       62.52       54.58      4.57 o 
   4   2  25        9.94       15.05      3.16 o 
  -7   3  25      173.93      185.41      8.29 o 
  -6   3  25      324.64      328.75      7.04 o 
  -5   3  25       37.57       41.63      3.75 o 
  -4   3  25        0.89        0.95      1.09 o 
  -3   3  25      275.80      284.06      5.13 o 
  -2   3  25        0.47        0.95      1.17 o 
  -1   3  25       24.44       20.84      1.71 o 
   0   3  25      107.22      105.44      3.74 o 
   1   3  25      106.40      112.97      4.11 o 
   2   3  25       65.02       68.06      4.98 o 
   3   3  25       10.81       12.22      3.02 o 
  -7   4  25       96.25       99.77      6.12 o 
  -6   4  25        7.58       10.66      3.38 o 
  -5   4  25       74.32       76.26      2.88 o 
  -4   4  25       50.40       59.21      2.79 o 
  -3   4  25       99.93      103.54      2.99 o 
  -2   4  25        8.80        9.41      1.75 o 
  -1   4  25      487.86      493.78      8.89 o 
   0   4  25       26.21       30.77      3.88 o 
   1   4  25        4.05        4.57      2.60 o 
   2   4  25        3.11        5.15      2.71 o 
  -6   5  25       12.72       15.07      2.10 o 
  -5   5  25        4.44        6.33      2.62 o 
  -4   5  25       69.22       76.60      6.70 o 
  -3   5  25        0.00        1.00      1.58 o 
  -2   5  25        9.00        5.10      1.69 o 
  -1   5  25       26.10       27.14      3.83 o 
   0   5  25        6.66        6.25      2.83 o 
   1   5  25      153.48      158.71      7.61 o 
  -5   6  25       32.60       33.11      4.04 o 
  -4   6  25       12.61       11.90      3.14 o 
  -3   6  25      647.29      695.60     13.17 o 
  -2   6  25       55.82       60.55      5.32 o 
  -1   6  25        0.30       -0.73      2.57 o 
   0   6  25       22.73       20.82      3.83 o 
  -2  -6  26      151.00      139.92      7.23 o 
  -1  -6  26      207.24      226.21      9.42 o 
   0  -6  26       52.70       52.13      3.42 o 
   1  -6  26        7.60        3.95      1.92 o 
   2  -6  26       36.86       31.70      6.15 o 
   3  -6  26       14.66        9.01      3.02 o 
  -3  -5  26       73.61       61.70      4.98 o 
  -2  -5  26      100.41       97.58      4.90 o 
  -1  -5  26      132.23      138.89      4.77 o 
   0  -5  26        5.65        6.91      1.73 o 
   1  -5  26      311.57      319.64      5.37 o 
   2  -5  26        0.82        3.33      2.98 o 
   3  -5  26       96.23       96.25      5.34 o 
   4  -5  26      279.49      295.97     18.64 o 
  -4  -4  26        1.16        2.15      4.53 o 
  -3  -4  26      616.51      616.32     13.21 o 
  -2  -4  26      119.29      127.44      4.54 o 
  -1  -4  26       58.03       57.98      2.26 o 
   0  -4  26      151.72      157.66      3.26 o 
   1  -4  26        0.95        0.76      1.05 o 
   2  -4  26       76.09       72.60      2.87 o 
   3  -4  26        0.05       -1.82      1.82 o 
   4  -4  26       12.30       13.22      3.25 o 
  -5  -3  26       19.81       14.06      3.19 o 
  -4  -3  26       14.21       16.73      2.57 o 
  -3  -3  26       42.61       42.52      3.00 o 
  -2  -3  26        4.77        3.36      1.05 o 
  -1  -3  26       28.11       33.12      1.80 o 
   0  -3  26      369.42      363.04      5.25 o 
   1  -3  26        5.45        3.62      1.35 o 
   2  -3  26       73.37       70.86      2.88 o 
   3  -3  26      239.68      237.17      4.88 o 
   4  -3  26       54.35       58.17      3.91 o 
  -6  -2  26       27.69       29.44      4.18 o 
  -5  -2  26       32.24       34.74      3.33 o 
  -4  -2  26      556.18      588.63      8.46 o 
  -3  -2  26       77.30       84.26      2.78 o 
  -2  -2  26       95.79       99.13      2.40 o 
  -1  -2  26       33.48       32.26      1.62 o 
   0  -2  26       82.09       77.84      2.60 o 
   1  -2  26      175.01      169.68      3.93 o 
   2  -2  26        0.01       -1.26      1.26 o 
   3  -2  26        6.92        6.73      1.66 o 
   4  -2  26      186.25      187.14      5.09 o 
  -6  -1  26        0.33        0.11      1.72 o 
  -5  -1  26       16.02       18.79      1.57 o 
  -4  -1  26      135.98      137.31      3.19 o 
  -3  -1  26       17.71       13.88      1.41 o 
  -2  -1  26      200.79      205.32      3.99 o 
  -1  -1  26       26.92       31.24      1.94 o 
   0  -1  26       57.78       58.08      3.78 o 
   1  -1  26     1030.10     1028.57     10.99 o 
   2  -1  26      102.91      104.40      2.45 o 
   3  -1  26       17.78       14.73      1.67 o 
   4  -1  26      197.84      195.56      9.19 o 
  -6   0  26      230.23      245.91      5.91 o 
  -5   0  26      221.43      230.25      4.30 o 
  -4   0  26       70.11       68.35      2.71 o 
  -3   0  26      202.25      218.32      4.96 o 
  -2   0  26        9.28        9.04      1.91 o 
  -1   0  26       34.72       31.67      2.00 o 
   0   0  26        0.02        0.91      1.01 o 
   1   0  26        0.16        0.34      1.02 o 
   2   0  26      108.07      105.68      3.43 o 
   3   0  26        3.15        0.21      2.06 o 
   4   0  26       20.74       19.20      2.37 o 
  -7   1  26       57.45       52.88      5.14 o 
  -6   1  26       44.18       41.54      4.59 o 
  -5   1  26       28.30       27.70      2.32 o 
  -4   1  26        0.80        0.28      1.32 o 
  -3   1  26       30.20       28.55      2.38 o 
  -2   1  26        0.53       -0.16      1.17 o 
  -1   1  26       68.63       64.98      3.30 o 
   0   1  26      168.32      175.48      3.34 o 
   1   1  26      132.24      133.22      3.01 o 
   2   1  26        6.22        2.66      1.37 o 
   3   1  26       16.18       14.59      2.74 o 
   4   1  26       17.81       10.85      2.21 o 
  -7   2  26      260.97      264.17     10.22 o 
  -6   2  26      129.94      126.07      6.87 o 
  -5   2  26       49.79       48.94      2.94 o 
  -4   2  26       16.08       20.88      3.56 o 
  -3   2  26      225.37      221.99      5.55 o 
  -2   2  26       79.60       81.14      2.70 o 
  -1   2  26        0.07       -0.78      1.14 o 
   0   2  26       38.81       45.62      2.29 o 
   1   2  26       66.38       58.10      3.00 o 
   2   2  26        0.33        0.04      1.55 o 
   3   2  26        9.82       16.44      3.07 o 
  -7   3  26       56.53       51.04      5.12 o 
  -6   3  26       40.00       26.49      4.00 o 
  -5   3  26      124.03      129.85      4.29 o 
  -4   3  26       18.80       24.41      1.75 o 
  -3   3  26       33.40       32.03      2.70 o 
  -2   3  26      321.45      315.48      5.46 o 
  -1   3  26        8.87        9.29      1.72 o 
   0   3  26       31.63       29.02      2.43 o 
   1   3  26      286.94      273.58      7.16 o 
   2   3  26       48.75       60.29      4.89 o 
  -6   4  26       75.86       76.44      5.59 o 
  -5   4  26        6.03        6.62      1.48 o 
  -4   4  26       79.59       87.60      4.00 o 
  -3   4  26      176.30      187.41      7.83 o 
  -2   4  26        4.12        2.65      3.70 o 
  -1   4  26       59.99       56.48      3.24 o 
   0   4  26       29.44       32.13      3.95 o 
   1   4  26       52.60       59.40      4.91 o 
   2   4  26       38.82       40.96      4.49 o 
  -6   5  26       14.20       17.09      3.42 o 
  -5   5  26       12.59       12.17      2.76 o 
  -4   5  26      137.35      131.69      6.27 o 
  -3   5  26       71.94       74.51      5.11 o 
  -2   5  26       24.10       25.10      3.06 o 
  -1   5  26       25.11       33.10      4.08 o 
   0   5  26        7.27        4.47      2.65 o 
  -4   6  26       19.71       26.27      3.75 o 
  -3   6  26       18.15       18.13      3.50 o 
  -2   6  26       38.20       29.63      4.13 o 
  -1   6  26        7.63        6.38      3.06 o 
  -1  -6  27       15.45       18.40      3.53 o 
   0  -6  27        1.28        0.65      2.00 o 
   1  -6  27        8.47        9.41      3.63 o 
   2  -6  27       36.34       35.68      3.45 o 
  -3  -5  27       68.12       68.33      5.43 o 
  -2  -5  27       60.45       62.84      5.24 o 
  -1  -5  27       82.93       79.24      4.62 o 
   0  -5  27      143.52      143.82      4.47 o 
   1  -5  27      286.44      287.53      6.02 o 
   2  -5  27        0.05       -0.13      2.06 o 
   3  -5  27       29.02       30.87      3.88 o 
  -4  -4  27      118.00      102.04      6.29 o 
  -3  -4  27        2.32        3.23      3.45 o 
  -2  -4  27       68.93       72.96      4.40 o 
  -1  -4  27        7.26        7.18      1.21 o 
   0  -4  27       85.43       89.62      2.57 o 
   1  -4  27      294.04      278.43      8.22 o 
   2  -4  27      271.81      274.88      6.22 o 
   3  -4  27       67.75       81.84      5.29 o 
   4  -4  27       58.07       58.55      6.00 o 
  -5  -3  27       93.63       90.99      6.14 o 
  -4  -3  27      102.25      105.95      5.75 o 
  -3  -3  27      208.04      212.10      6.87 o 
  -2  -3  27      539.64      546.26      8.20 o 
  -1  -3  27       29.80       33.70      2.17 o 
   0  -3  27      364.62      365.40      5.37 o 
   1  -3  27      169.15      164.72      3.94 o 
   2  -3  27      475.77      485.17      7.40 o 
   3  -3  27      174.22      187.92      5.98 o 
   4  -3  27        0.19       -2.56      2.56 o 
  -5  -2  27        0.50        0.34      1.73 o 
  -4  -2  27       88.25      101.58      3.09 o 
  -3  -2  27       13.83       12.99      1.15 o 
  -2  -2  27       44.92       44.17      1.78 o 
  -1  -2  27        0.15       -0.45      0.91 o 
   0  -2  27        0.30        1.11      0.98 o 
   1  -2  27       11.80       13.92      1.76 o 
   2  -2  27       32.88       32.58      2.29 o 
   3  -2  27       38.59       41.28      2.79 o 
   4  -2  27       24.56       24.22      3.51 o 
  -6  -1  27      122.47      111.01      7.01 o 
  -5  -1  27       52.75       59.85      3.25 o 
  -4  -1  27      188.42      187.54      4.38 o 
  -3  -1  27      466.97      475.58      6.75 o 
  -2  -1  27       72.98       81.79      3.02 o 
  -1  -1  27       26.28       25.27      1.88 o 
   0  -1  27       20.79       20.01      1.59 o 
   1  -1  27      175.51      190.34      3.82 o 
   2  -1  27      559.07      568.32      7.46 o 
   3  -1  27       12.99       15.11      3.88 o 
   4  -1  27      127.15      129.41      4.94 o 
  -6   0  27        0.08        0.31      2.78 o 
  -5   0  27      199.67      221.68      9.19 o 
  -4   0  27       97.00      101.29      3.25 o 
  -3   0  27       29.71       35.40      2.96 o 
  -2   0  27      563.74      550.33      8.46 o 
  -1   0  27       13.96       13.79      1.59 o 
   0   0  27      232.68      234.94      5.25 o 
   1   0  27        2.92        2.50      1.12 o 
   2   0  27      166.56      176.43      4.16 o 
   3   0  27       73.23       81.47      3.19 o 
  -6   1  27      114.19      112.20      6.63 o 
  -5   1  27      333.39      334.99     11.37 o 
  -4   1  27        3.19        3.47      1.50 o 
  -3   1  27       63.80       61.67      3.27 o 
  -2   1  27      130.98      127.66      4.18 o 
  -1   1  27      346.96      360.29      9.34 o 
   0   1  27      581.43      608.44      8.53 o 
   1   1  27        0.26       -0.95      1.50 o 
   2   1  27       81.44       80.48      3.47 o 
   3   1  27       18.41       24.69      3.50 o 
  -6   2  27       30.96       33.63      4.40 o 
  -5   2  27        2.52        3.13      2.90 o 
  -4   2  27      121.64      125.73      4.25 o 
  -3   2  27      152.56      145.99      4.54 o 
  -2   2  27        3.03        1.70      1.13 o 
  -1   2  27       97.10      114.63      4.24 o 
   0   2  27       14.80       16.13      1.71 o 
   1   2  27       15.32       13.07      2.10 o 
   2   2  27        1.36        4.43      2.36 o 
   3   2  27       77.23       79.93      5.25 o 
  -6   3  27       63.50       73.43      5.63 o 
  -5   3  27        1.71        2.24      2.92 o 
  -4   3  27      174.39      190.09      5.19 o 
  -3   3  27      110.06      115.23      3.68 o 
  -2   3  27      211.78      213.08      4.40 o 
  -1   3  27      838.62      877.24     13.53 o 
   0   3  27        7.00        7.32      2.42 o 
   1   3  27       19.20       16.92      3.09 o 
   2   3  27      187.91      196.47      8.21 o 
  -6   4  27        3.50       -0.26      2.79 o 
  -5   4  27      113.11      117.84      6.44 o 
  -4   4  27      409.95      421.57     11.20 o 
  -3   4  27      159.22      163.30      4.71 o 
  -2   4  27      133.92      132.26      4.28 o 
  -1   4  27       88.38       96.91      5.67 o 
   0   4  27        0.28       -1.56      2.07 o 
   1   4  27        4.65        6.99      2.82 o 
  -5   5  27       21.34       21.22      3.09 o 
  -4   5  27       74.80       74.02      4.85 o 
  -3   5  27       90.01       88.66      5.59 o 
  -2   5  27       50.16       47.86      4.53 o 
  -1   5  27       74.50       73.91      5.34 o 
   0   5  27       62.37       73.54      5.43 o 
  -2  -5  28       24.85       26.44      4.02 o 
  -1  -5  28       46.87       47.47      5.14 o 
   0  -5  28       42.81       50.29      4.11 o 
   1  -5  28      114.49      121.29      4.49 o 
   2  -5  28       37.21       32.00      3.86 o 
  -3  -4  28       18.49       16.50      3.59 o 
  -2  -4  28      133.42      132.54      5.61 o 
  -1  -4  28      109.12      123.04      6.10 o 
   0  -4  28       21.77       24.21      2.10 o 
   1  -4  28       78.13       76.97      6.81 o 
   2  -4  28      126.60      126.63      5.09 o 
   3  -4  28       93.20       72.52      6.48 o 
  -4  -3  28       89.86       90.97      6.15 o 
  -3  -3  28       25.31       29.50      3.20 o 
  -2  -3  28      117.42      113.31      5.24 o 
  -1  -3  28        4.87        7.35      1.72 o 
   0  -3  28        1.35        0.36      2.00 o 
   1  -3  28       22.79       23.55      2.50 o 
   2  -3  28        0.31       -0.19      2.31 o 
   3  -3  28       67.37       66.95      4.86 o 
  -5  -2  28       64.96       63.47      5.89 o 
  -4  -2  28       56.68       54.98      4.09 o 
  -3  -2  28       12.46       11.89      1.98 o 
  -2  -2  28       65.67       67.15      2.16 o 
  -1  -2  28       71.27       62.66      2.31 o 
   0  -2  28      128.45      133.82      3.60 o 
   1  -2  28        0.03        0.98      1.38 o 
   2  -2  28       20.32       19.63      2.89 o 
   3  -2  28      220.53      228.37      7.69 o 
  -5  -1  28       51.29       51.47      3.76 o 
  -4  -1  28      310.08      331.41     10.90 o 
  -3  -1  28       87.70       90.06      3.75 o 
  -2  -1  28      194.54      203.11      4.62 o 
  -1  -1  28        0.02       -0.14      1.16 o 
   0  -1  28       18.40       21.90      1.67 o 
   1  -1  28       42.62       43.35      2.22 o 
   2  -1  28       79.47       78.87      4.86 o 
   3  -1  28       64.30       60.87      5.12 o 
  -6   0  28        0.09       -2.64      2.70 o 
  -5   0  28       19.90       18.57      3.78 o 
  -4   0  28        3.09        8.10      3.95 o 
  -3   0  28       64.11       65.68      3.94 o 
  -2   0  28        0.95        0.44      1.19 o 
  -1   0  28      129.72      134.00      4.44 o 
   0   0  28      101.67       87.89      3.06 o 
   1   0  28       43.50       45.59      2.14 o 
   2   0  28       19.84       17.30      1.88 o 
   3   0  28       14.74        9.80      2.44 o 
  -6   1  28       38.83       34.56      4.62 o 
  -5   1  28      157.24      167.77      8.02 o 
  -4   1  28      737.85      723.39     19.26 o 
  -3   1  28      343.15      338.73      8.81 o 
  -2   1  28       24.99       25.21      2.42 o 
  -1   1  28        9.34        8.15      1.82 o 
   0   1  28      152.13      162.22      5.76 o 
   1   1  28      257.84      268.77      6.33 o 
   2   1  28       57.27       66.64      4.53 o 
   3   1  28        5.53        8.00      2.59 o 
  -6   2  28        3.62        2.81      3.06 o 
  -5   2  28        0.73       -0.06      2.74 o 
  -4   2  28      215.97      232.48      6.69 o 
  -3   2  28      140.17      139.71      4.49 o 
  -2   2  28       44.96       43.78      2.21 o 
  -1   2  28      123.91      134.17      3.99 o 
   0   2  28      148.08      144.03      4.93 o 
   1   2  28       36.73       41.47      3.96 o 
   2   2  28      169.77      178.14      7.51 o 
  -5   3  28       14.22       10.12      3.35 o 
  -4   3  28       86.90       96.37      4.45 o 
  -3   3  28       86.07       92.15      3.38 o 
  -2   3  28      131.07      134.68      4.53 o 
  -1   3  28       47.42       46.14      3.21 o 
   0   3  28       74.98       79.30      5.23 o 
   1   3  28        0.62       -1.25      2.10 o 
  -5   4  28       13.71       12.40      3.33 o 
  -4   4  28       58.41       58.30      3.16 o 
  -3   4  28        5.67       14.50      2.80 o 
  -2   4  28        5.93        7.64      2.58 o 
  -1   4  28        3.08        7.46      2.69 o 
   0   4  28      126.19      130.25      6.72 o 
  -4   5  28       66.89       65.94      4.66 o 
  -3   5  28      381.13      388.59     12.04 o 
  -2   5  28       89.39       94.09      5.72 o 
   0  -5  29       25.88       34.14      4.71 o 
  -2  -4  29       21.59       26.66      4.11 o 
  -1  -4  29        2.33        1.13      2.51 o 
   0  -4  29       33.12       32.91      3.66 o 
   1  -4  29       20.64       23.26      3.43 o 
   2  -4  29       25.43       29.10      3.78 o 
  -3  -3  29        9.16        9.43      3.18 o 
  -2  -3  29       45.65       42.29      3.01 o 
  -1  -3  29        8.54       13.56      4.22 o 
   0  -3  29      169.46      183.79      5.68 o 
   1  -3  29        7.58        8.90      2.57 o 
   2  -3  29        2.26        5.98      4.73 o 
  -4  -2  29      167.19      174.82      7.96 o 
  -3  -2  29       47.36       49.34      3.20 o 
  -2  -2  29       86.46       91.16      4.84 o 
  -1  -2  29      103.29      106.12      4.43 o 
   0  -2  29      226.75      224.31      6.22 o 
   1  -2  29      525.07      529.03     10.24 o 
   2  -2  29      112.36      112.78      5.47 o 
   3  -2  29       11.87       12.52      3.24 o 
  -5  -1  29       49.38       53.04      5.28 o 
  -4  -1  29      131.29      144.26      5.69 o 
  -3  -1  29        7.45       11.65      2.60 o 
  -2  -1  29       17.91       18.55      2.93 o 
  -1  -1  29       68.79       71.52      2.60 o 
   0  -1  29       34.81       39.57      2.21 o 
   1  -1  29       59.78       62.48      3.82 o 
   2  -1  29        8.60        8.05      3.09 o 
  -5   0  29      215.69      215.84      9.31 o 
  -4   0  29       10.84        9.59      3.52 o 
  -3   0  29        0.08        1.52      7.38 o 
  -2   0  29        8.80        9.33      1.68 o 
  -1   0  29        8.48        9.90      2.35 o 
   0   0  29       21.09       21.21      2.39 o 
   1   0  29      200.93      206.06      4.36 o 
   2   0  29       35.98       37.49      3.00 o 
  -5   1  29        0.27        3.30      2.96 o 
  -4   1  29      131.23      136.81      7.34 o 
  -3   1  29      141.60      144.14      7.55 o 
  -2   1  29       25.62       28.14      2.86 o 
  -1   1  29       55.79       49.00      3.50 o 
   0   1  29      122.31      130.19      4.25 o 
   1   1  29        2.41        5.20      1.78 o 
   2   1  29      138.69      141.91      6.38 o 
  -5   2  29        0.03        3.24      3.01 o 
  -4   2  29       17.52       17.91      3.78 o 
  -3   2  29        0.87        1.92      1.79 o 
  -2   2  29      113.28      114.63      4.65 o 
  -1   2  29      362.74      395.04      8.08 o 
   0   2  29       16.15       20.59      2.34 o 
   1   2  29       81.69       91.82      5.37 o 
  -5   3  29       19.59       21.45      3.96 o 
  -4   3  29       17.47       25.37      4.15 o 
  -3   3  29       18.61       16.70      2.05 o 
  -2   3  29        4.70        2.89      1.68 o 
  -1   3  29        3.00        6.84      2.48 o 
   0   3  29       25.71       25.59      3.62 o 
  -4   4  29        2.02        7.88      2.27 o 
  -3   4  29      166.26      180.29      7.19 o 
  -2   4  29       50.83       50.17      4.49 o 
  -1   4  29      259.82      275.60      9.79 o 
  -1  -4  30       20.44       21.78      2.97 o 
   0  -4  30       87.33       81.94      6.56 o 
  -2  -3  30       26.34       21.94      2.89 o 
  -1  -3  30        0.09       -0.53      2.43 o 
   0  -3  30      118.02      136.98      6.04 o 
   1  -3  30       10.41       12.34      3.06 o 
  -3  -2  30       14.42       14.97      2.74 o 
  -2  -2  30       34.00       32.07      3.50 o 
  -1  -2  30      159.99      176.67      5.59 o 
   0  -2  30      139.46      129.83      4.99 o 
   1  -2  30       70.32       69.76      4.21 o 
   2  -2  30      171.77      178.50      6.84 o 
  -4  -1  30        7.00       13.54      2.55 o 
  -3  -1  30      225.56      247.81      9.40 o 
  -2  -1  30        7.18       10.15      2.27 o 
  -1  -1  30      432.22      420.15      8.70 o 
   0  -1  30       65.38       68.91      5.56 o 
   1  -1  30       12.14        9.49      2.57 o 
   2  -1  30      260.08      265.76      8.07 o 
  -4   0  30       39.21       45.76      5.04 o 
  -3   0  30        3.46        4.44      3.30 o 
  -2   0  30      227.49      244.57      9.80 o 
  -1   0  30      285.24      299.41      7.09 o 
   0   0  30      268.57      276.66      6.86 o 
   1   0  30       13.55       15.25      2.66 o 
  -4   1  30       78.82       85.17      6.16 o 
  -3   1  30      168.54      178.98      8.32 o 
  -2   1  30        7.00        5.04      3.24 o 
  -1   1  30       17.26       20.12      3.88 o 
   0   1  30       61.72       58.63      5.05 o 
   1   1  30        4.01        1.38      1.95 o 
  -4   2  30       89.40      101.73      6.53 o 
  -3   2  30      248.35      264.43     10.03 o 
  -2   2  30      108.15      117.65      6.62 o 
  -1   2  30       29.32       33.13      2.56 o 
   0   2  30      287.47      312.89      9.82 o 
  -4   3  30      420.37      432.71     13.24 o 
  -3   3  30       36.25       37.48      4.38 o 
  -2   3  30        0.32        2.00      2.06 o 
  -1   3  30       51.38       45.64      4.13 o 
  -2  -2  31      245.83      287.38     12.26 o 
  -1  -2  31       78.03       89.19      5.21 o 
   0  -2  31      208.05      213.34      7.38 o 
  -3  -1  31       81.74       87.04      7.91 o 
  -2  -1  31       51.80       58.12      3.69 o 
  -1  -1  31        2.07        6.59      2.23 o 
   0  -1  31        5.92        4.75      2.38 o 
   1  -1  31       96.99       98.06      5.40 o 
  -3   0  31      363.64      397.66     13.39 o 
  -2   0  31       28.25       24.50      4.30 o 
  -1   0  31      186.29      184.09      8.46 o 
   0   0  31      252.55      262.94     10.07 o 
  -3   1  31        1.78        1.70      3.23 o 
  -2   1  31       17.11       11.13      3.65 o 
  -1   1  31        3.08        4.91      3.45 o 
   0   1  31        7.59        1.21      3.17 o 
  -3   2  31      263.73      283.74     10.47 o 
  -2   2  31        4.34        1.66      3.22 o 
  -1   2  31       61.43       71.60      5.33 o 
                                                 
